# Supplementary material for: Multimodal Metabolic Imaging Reveals Pigment Reduction and Lipid Accumulation in Metastatic Melanoma
Source: BME Front. 2021 Oct 8;2021:9860123. doi: 10.34133/2021/9860123 (PMC10521760; doi:10.34133/2021/9860123)
Supplement: Supplementary Materials — Figure S1: imaging LD and pigments in human melanoma cells grouped by MITF and AXL expressions. Table S1: summary of human melanoma cell lines used in the study. Figure S2: pigments and LDs can be separated by time-domain multimodal SRS/pump-probe imaging and phasor analysis. Figure S3: functional enrichment network analysis for human melanoma grouped based on MITF and AXL. Figure S4: hematoxylin and eosin (H&E) staining of adjacent slices used for multimodal SRS imaging in Figure 1(e). Figure S5. LDs in MITFlow/AXLhigh melanoma cells contain unsaturated fatty acids and CE. Figure S6. MITFlow/AXLhigh melanoma shows higher oleate uptake activity compared to MITFhigh/AXLlow melanoma. Figure S7: fatty acid sapienate significantly promotes cell migration. Figure S8: inhibition of FADS2 suppresses melanoma invasion. Figure S9: fatty acid β-oxidation is not the major source of energy in melanoma. Figure S10: inhibition of cholesterol esterification suppresses melanoma migration via regulation of Wnt/β-catenin pathway. Supplementary methods Table S2: GSEA of TCGA-SKCM cohort (MITFhigh/AXLlow vs. MITFlow/AXLhigh) with KEGG, Reactome, and GO-BP subset. Table S3: GO subset enrichment analysis of DEGs between MITFhigh/AXLlow and MITFlow/AXLhigh patients. [file 9860123.f1.zip]

Archive with 3 entries (3 files):
- Melanoma Manuscript supp v18-BMEF.docx
- Supplementary Table 2.xlsx
- Supplementary Table 3.xlsx
