# Supplementary material for: Multimodal Metabolic Imaging Reveals Pigment Reduction and Lipid Accumulation in Metastatic Melanoma
Source: BME Front. 2021 Oct 8;2021:9860123. doi: 10.34133/2021/9860123 (PMC10521760; doi:10.34133/2021/9860123)
Supplement: Supplementary Materials — Figure S1: imaging LD and pigments in human melanoma cells grouped by MITF and AXL expressions. Table S1: summary of human melanoma cell lines used in the study. Figure S2: pigments and LDs can be separated by time-domain multimodal SRS/pump-probe imaging and phasor analysis. Figure S3: functional enrichment network analysis for human melanoma grouped based on MITF and AXL. Figure S4: hematoxylin and eosin (H&E) staining of adjacent slices used for multimodal SRS imaging in Figure 1(e). Figure S5. LDs in MITFlow/AXLhigh melanoma cells contain unsaturated fatty acids and CE. Figure S6. MITFlow/AXLhigh melanoma shows higher oleate uptake activity compared to MITFhigh/AXLlow melanoma. Figure S7: fatty acid sapienate significantly promotes cell migration. Figure S8: inhibition of FADS2 suppresses melanoma invasion. Figure S9: fatty acid β-oxidation is not the major source of energy in melanoma. Figure S10: inhibition of cholesterol esterification suppresses melanoma migration via regulation of Wnt/β-catenin pathway. Supplementary methods Table S2: GSEA of TCGA-SKCM cohort (MITFhigh/AXLlow vs. MITFlow/AXLhigh) with KEGG, Reactome, and GO-BP subset. Table S3: GO subset enrichment analysis of DEGs between MITFhigh/AXLlow and MITFlow/AXLhigh patients. [file 9860123.f1.zip › Supplementary Table 3.xlsx]

## Sheet: Down-GO
GroupID	Category	Term	Description	LogP	Log(q-value)	InTerm_InList	Genes	Symbols
1_Summary	GO Biological Processes	GO:0043473	pigmentation	-16.4721	-12.1219	18/99	1001,1130,1638,1910,3815,4286,4435,4935,4948,6591,7299,7306,23682,51151,64284,79083,89781,283652,6622,2315,6386,10891,1244,1141,222,570,949,3707,8821,9227,117283	CDH3,LYST,DCT,EDNRB,KIT,MITF,CITED1,GPR143,OCA2,SNAI2,TYR,TYRP1,RAB38,SLC45A2,RAB17,MLPH,HPS4,SLC24A5,SNCA,MLANA,SDCBP,PPARGC1A,ABCC2,CHRNB2,ALDH3B2,BAAT,SCARB1,ITPKB,INPP4B,LRAT,IP6K3
1_Member	GO Biological Processes	GO:0043473	pigmentation	-16.4721	-12.1219	18/99	1001,1130,1638,1910,3815,4286,4435,4935,4948,6591,7299,7306,23682,51151,64284,79083,89781,283652	CDH3,LYST,DCT,EDNRB,KIT,MITF,CITED1,GPR143,OCA2,SNAI2,TYR,TYRP1,RAB38,SLC45A2,RAB17,MLPH,HPS4,SLC24A5
1_Member	GO Biological Processes	GO:0048066	developmental pigmentation	-14.6012	-10.5519	13/47	1638,1910,3815,4286,4435,4935,4948,7299,7306,23682,51151,89781,283652	DCT,EDNRB,KIT,MITF,CITED1,GPR143,OCA2,TYR,TYRP1,RAB38,SLC45A2,HPS4,SLC24A5
1_Member	GO Biological Processes	GO:0042438	melanin biosynthetic process	-10.277	-6.67366	8/22	1001,1638,4435,4948,7299,7306,51151,283652	CDH3,DCT,CITED1,OCA2,TYR,TYRP1,SLC45A2,SLC24A5
1_Member	GO Cellular Components	GO:0033162	melanosome membrane	-10.2458	-6.67366	7/14	1638,4935,4948,7299,7306,23682,51151	DCT,GPR143,OCA2,TYR,TYRP1,RAB38,SLC45A2
1_Member	GO Cellular Components	GO:0045009	chitosome	-10.2458	-6.67366	7/14	1638,4935,4948,7299,7306,23682,51151	DCT,GPR143,OCA2,TYR,TYRP1,RAB38,SLC45A2
1_Member	GO Cellular Components	GO:0090741	pigment granule membrane	-10.2458	-6.67366	7/14	1638,4935,4948,7299,7306,23682,51151	DCT,GPR143,OCA2,TYR,TYRP1,RAB38,SLC45A2
1_Member	GO Biological Processes	GO:0006582	melanin metabolic process	-10.0955	-6.5903	8/23	1001,1638,4435,4948,7299,7306,51151,283652	CDH3,DCT,CITED1,OCA2,TYR,TYRP1,SLC45A2,SLC24A5
1_Member	GO Biological Processes	GO:0050931	pigment cell differentiation	-9.83555	-6.38837	9/36	1910,3815,4286,4435,4948,7306,23682,89781,283652	EDNRB,KIT,MITF,CITED1,OCA2,TYRP1,RAB38,HPS4,SLC24A5
1_Member	GO Biological Processes	GO:0030318	melanocyte differentiation	-9.60455	-6.20853	8/26	1910,3815,4286,4435,4948,7306,89781,283652	EDNRB,KIT,MITF,CITED1,OCA2,TYRP1,HPS4,SLC24A5
1_Member	GO Biological Processes	GO:0044550	secondary metabolite biosynthetic process	-9.04742	-5.69715	8/30	1001,1638,4435,4948,7299,7306,51151,283652	CDH3,DCT,CITED1,OCA2,TYR,TYRP1,SLC45A2,SLC24A5
1_Member	GO Biological Processes	GO:0046189	phenol-containing compound biosynthetic process	-8.89922	-5.59035	9/45	1001,1638,4435,4948,6622,7299,7306,51151,283652	CDH3,DCT,CITED1,OCA2,SNCA,TYR,TYRP1,SLC45A2,SLC24A5
1_Member	GO Cellular Components	GO:0042470	melanosome	-8.7277	-5.49138	12/105	1638,2315,4935,4948,6386,7299,7306,23682,51151,64284,89781,283652	DCT,MLANA,GPR143,OCA2,SDCBP,TYR,TYRP1,RAB38,SLC45A2,RAB17,HPS4,SLC24A5
1_Member	GO Cellular Components	GO:0048770	pigment granule	-8.7277	-5.49138	12/105	1638,2315,4935,4948,6386,7299,7306,23682,51151,64284,89781,283652	DCT,MLANA,GPR143,OCA2,SDCBP,TYR,TYRP1,RAB38,SLC45A2,RAB17,HPS4,SLC24A5
1_Member	GO Biological Processes	GO:0042440	pigment metabolic process	-8.08301	-4.87887	10/74	1001,1638,4435,4935,4948,7299,7306,10891,51151,283652	CDH3,DCT,CITED1,GPR143,OCA2,TYR,TYRP1,PPARGC1A,SLC45A2,SLC24A5
1_Member	GO Biological Processes	GO:0046148	pigment biosynthetic process	-7.80569	-4.63151	9/59	1001,1638,4435,4935,4948,7299,7306,51151,283652	CDH3,DCT,CITED1,GPR143,OCA2,TYR,TYRP1,SLC45A2,SLC24A5
1_Member	GO Biological Processes	GO:0019748	secondary metabolic process	-7.19299	-4.04685	9/69	1001,1244,1638,4435,4948,7299,7306,51151,283652	CDH3,ABCC2,DCT,CITED1,OCA2,TYR,TYRP1,SLC45A2,SLC24A5
1_Member	GO Biological Processes	GO:0018958	phenol-containing compound metabolic process	-6.45569	-3.36069	10/109	1001,1141,1638,4435,4948,6622,7299,7306,51151,283652	CDH3,CHRNB2,DCT,CITED1,OCA2,SNCA,TYR,TYRP1,SLC45A2,SLC24A5
1_Member	GO Biological Processes	GO:0048069	eye pigmentation	-6.01886	-2.96963	4/8	4935,4948,7299,89781	GPR143,OCA2,TYR,HPS4
1_Member	GO Biological Processes	GO:0006726	eye pigment biosynthetic process	-5.88422	-2.91416	3/3	4935,4948,7299	GPR143,OCA2,TYR
1_Member	GO Biological Processes	GO:0042441	eye pigment metabolic process	-5.88422	-2.91416	3/3	4935,4948,7299	GPR143,OCA2,TYR
1_Member	GO Biological Processes	GO:0043324	pigment metabolic process involved in developmental pigmentation	-5.88422	-2.91416	3/3	4935,4948,7299	GPR143,OCA2,TYR
1_Member	GO Biological Processes	GO:0043474	pigment metabolic process involved in pigmentation	-5.88422	-2.91416	3/3	4935,4948,7299	GPR143,OCA2,TYR
1_Member	GO Biological Processes	GO:1901615	organic hydroxy compound metabolic process	-4.94623	-2.05836	19/548	222,570,949,1001,1141,1638,3707,3815,4435,4948,6591,6622,7299,7306,8821,9227,51151,117283,283652	ALDH3B2,BAAT,SCARB1,CDH3,CHRNB2,DCT,ITPKB,KIT,CITED1,OCA2,SNAI2,SNCA,TYR,TYRP1,INPP4B,LRAT,SLC45A2,IP6K3,SLC24A5
1_Member	GO Biological Processes	GO:1901617	organic hydroxy compound biosynthetic process	-4.91929	-2.04614	13/275	570,1001,1638,3707,4435,4948,6591,6622,7299,7306,51151,117283,283652	BAAT,CDH3,DCT,ITPKB,CITED1,OCA2,SNAI2,SNCA,TYR,TYRP1,SLC45A2,IP6K3,SLC24A5
2_Summary	GO Biological Processes	GO:0033059	cellular pigmentation	-7.09727	-3.97745	8/51	1001,1130,4935,7306,23682,64284,79083,89781	CDH3,LYST,GPR143,TYRP1,RAB38,RAB17,MLPH,HPS4
2_Member	GO Biological Processes	GO:0033059	cellular pigmentation	-7.09727	-3.97745	8/51	1001,1130,4935,7306,23682,64284,79083,89781	CDH3,LYST,GPR143,TYRP1,RAB38,RAB17,MLPH,HPS4
2_Member	GO Biological Processes	GO:0032438	melanosome organization	-5.07911	-2.1602	5/26	1130,4935,7306,23682,89781	LYST,GPR143,TYRP1,RAB38,HPS4
2_Member	GO Biological Processes	GO:0048753	pigment granule organization	-4.99406	-2.09095	5/27	1130,4935,7306,23682,89781	LYST,GPR143,TYRP1,RAB38,HPS4
2_Member	GO Biological Processes	GO:0032402	melanosome transport	-4.05235	-1.38333	4/22	1001,4935,64284,79083	CDH3,GPR143,RAB17,MLPH
2_Member	GO Biological Processes	GO:0032401	establishment of melanosome localization	-3.97313	-1.34714	4/23	1001,4935,64284,79083	CDH3,GPR143,RAB17,MLPH
2_Member	GO Biological Processes	GO:0051904	pigment granule transport	-3.97313	-1.34714	4/23	1001,4935,64284,79083	CDH3,GPR143,RAB17,MLPH
2_Member	GO Biological Processes	GO:0051905	establishment of pigment granule localization	-3.89769	-1.28779	4/24	1001,4935,64284,79083	CDH3,GPR143,RAB17,MLPH
2_Member	GO Biological Processes	GO:0032400	melanosome localization	-3.82572	-1.24088	4/25	1001,4935,64284,79083	CDH3,GPR143,RAB17,MLPH
2_Member	GO Biological Processes	GO:0051875	pigment granule localization	-3.75691	-1.19197	4/26	1001,4935,64284,79083	CDH3,GPR143,RAB17,MLPH
3_Summary	GO Molecular Functions	GO:0008324	cation transmembrane transporter activity	-6.14457	-3.07306	23/640	1141,3756,3769,3781,4308,4948,5027,7780,8140,8514,23428,50617,51151,51458,55117,55283,56479,79400,114780,125206,170850,283652,388662,2705,7439,94015,1017,23327,65268,128414,146167,825,6271,6622,1128,5593,10891,8013,28999	CHRNB2,KCNH1,KCNJ13,KCNN2,TRPM1,OCA2,P2RX7,SLC30A2,SLC7A5,KCNAB2,SLC7A8,ATP6V0A4,SLC45A2,RHCG,SLC6A15,MCOLN3,KCNQ5,NOX5,PKD1L2,SLC5A10,KCNG3,SLC24A5,SLC6A17,GJB1,BEST1,TTYH2,CDK2,NEDD4L,WNK2,NKAIN4,SLC38A8,CAPN3,S100A1,SNCA,CHRM1,PRKG2,PPARGC1A,NR4A3,KLF15
3_Member	GO Molecular Functions	GO:0008324	cation transmembrane transporter activity	-6.14457	-3.07306	23/640	1141,3756,3769,3781,4308,4948,5027,7780,8140,8514,23428,50617,51151,51458,55117,55283,56479,79400,114780,125206,170850,283652,388662	CHRNB2,KCNH1,KCNJ13,KCNN2,TRPM1,OCA2,P2RX7,SLC30A2,SLC7A5,KCNAB2,SLC7A8,ATP6V0A4,SLC45A2,RHCG,SLC6A15,MCOLN3,KCNQ5,NOX5,PKD1L2,SLC5A10,KCNG3,SLC24A5,SLC6A17
3_Member	GO Molecular Functions	GO:0022890	inorganic cation transmembrane transporter activity	-4.50512	-1.67336	19/590	1141,3756,3769,3781,4308,5027,7780,8514,50617,51151,55117,55283,56479,79400,114780,125206,170850,283652,388662	CHRNB2,KCNH1,KCNJ13,KCNN2,TRPM1,P2RX7,SLC30A2,KCNAB2,ATP6V0A4,SLC45A2,SLC6A15,MCOLN3,KCNQ5,NOX5,PKD1L2,SLC5A10,KCNG3,SLC24A5,SLC6A17
3_Member	GO Molecular Functions	GO:0015267	channel activity	-4.31128	-1.55307	16/456	1141,2705,3756,3769,3781,4308,5027,7439,8514,55283,56479,79400,94015,114780,170850,283652	CHRNB2,GJB1,KCNH1,KCNJ13,KCNN2,TRPM1,P2RX7,BEST1,KCNAB2,MCOLN3,KCNQ5,NOX5,TTYH2,PKD1L2,KCNG3,SLC24A5
3_Member	GO Molecular Functions	GO:0022803	passive transmembrane transporter activity	-4.30003	-1.55307	16/457	1141,2705,3756,3769,3781,4308,5027,7439,8514,55283,56479,79400,94015,114780,170850,283652	CHRNB2,GJB1,KCNH1,KCNJ13,KCNN2,TRPM1,P2RX7,BEST1,KCNAB2,MCOLN3,KCNQ5,NOX5,TTYH2,PKD1L2,KCNG3,SLC24A5
3_Member	GO Molecular Functions	GO:0005261	cation channel activity	-4.29056	-1.55307	13/316	1141,3756,3769,3781,4308,5027,8514,55283,56479,79400,114780,170850,283652	CHRNB2,KCNH1,KCNJ13,KCNN2,TRPM1,P2RX7,KCNAB2,MCOLN3,KCNQ5,NOX5,PKD1L2,KCNG3,SLC24A5
3_Member	GO Molecular Functions	GO:0005216	ion channel activity	-4.2551	-1.52808	15/412	1141,3756,3769,3781,4308,5027,7439,8514,55283,56479,79400,94015,114780,170850,283652	CHRNB2,KCNH1,KCNJ13,KCNN2,TRPM1,P2RX7,BEST1,KCNAB2,MCOLN3,KCNQ5,NOX5,TTYH2,PKD1L2,KCNG3,SLC24A5
3_Member	GO Molecular Functions	GO:0022838	substrate-specific channel activity	-4.1041	-1.41659	15/425	1141,3756,3769,3781,4308,5027,7439,8514,55283,56479,79400,94015,114780,170850,283652	CHRNB2,KCNH1,KCNJ13,KCNN2,TRPM1,P2RX7,BEST1,KCNAB2,MCOLN3,KCNQ5,NOX5,TTYH2,PKD1L2,KCNG3,SLC24A5
3_Member	GO Biological Processes	GO:0015672	monovalent inorganic cation transport	-3.9876	-1.34714	17/538	1017,3756,3769,3781,5027,8514,23327,50617,55117,56479,65268,79400,125206,128414,146167,170850,283652	CDK2,KCNH1,KCNJ13,KCNN2,P2RX7,KCNAB2,NEDD4L,ATP6V0A4,SLC6A15,KCNQ5,WNK2,NOX5,SLC5A10,NKAIN4,SLC38A8,KCNG3,SLC24A5
3_Member	GO Molecular Functions	GO:0046873	metal ion transmembrane transporter activity	-3.47808	-0.98572	14/433	3756,3769,3781,4308,7780,8514,55117,55283,56479,114780,125206,170850,283652,388662	KCNH1,KCNJ13,KCNN2,TRPM1,SLC30A2,KCNAB2,SLC6A15,MCOLN3,KCNQ5,PKD1L2,SLC5A10,KCNG3,SLC24A5,SLC6A17
3_Member	GO Biological Processes	GO:0098662	inorganic cation transmembrane transport	-3.47447	-0.98572	20/767	825,3756,3769,3781,4308,5027,6271,6622,7780,8514,23327,50617,55283,56479,65268,79400,114780,125206,170850,283652	CAPN3,KCNH1,KCNJ13,KCNN2,TRPM1,P2RX7,S100A1,SNCA,SLC30A2,KCNAB2,NEDD4L,ATP6V0A4,MCOLN3,KCNQ5,WNK2,NOX5,PKD1L2,SLC5A10,KCNG3,SLC24A5
3_Member	GO Molecular Functions	GO:0015077	monovalent inorganic cation transmembrane transporter activity	-3.46672	-0.98572	13/383	3756,3769,3781,8514,50617,51151,55117,56479,79400,125206,170850,283652,388662	KCNH1,KCNJ13,KCNN2,KCNAB2,ATP6V0A4,SLC45A2,SLC6A15,KCNQ5,NOX5,SLC5A10,KCNG3,SLC24A5,SLC6A17
3_Member	GO Biological Processes	GO:0006813	potassium ion transport	-3.38504	-0.926871	10/246	1017,3756,3769,3781,8514,23327,56479,65268,170850,283652	CDK2,KCNH1,KCNJ13,KCNN2,KCNAB2,NEDD4L,KCNQ5,WNK2,KCNG3,SLC24A5
3_Member	GO Biological Processes	GO:0071804	cellular potassium ion transport	-3.16126	-0.765232	9/217	3756,3769,3781,8514,23327,56479,65268,170850,283652	KCNH1,KCNJ13,KCNN2,KCNAB2,NEDD4L,KCNQ5,WNK2,KCNG3,SLC24A5
3_Member	GO Biological Processes	GO:0071805	potassium ion transmembrane transport	-3.16126	-0.765232	9/217	3756,3769,3781,8514,23327,56479,65268,170850,283652	KCNH1,KCNJ13,KCNN2,KCNAB2,NEDD4L,KCNQ5,WNK2,KCNG3,SLC24A5
3_Member	GO Biological Processes	GO:0043269	regulation of ion transport	-3.10943	-0.731096	18/700	825,1128,1141,3756,3769,3781,5027,5593,6271,6622,7439,8514,10891,23327,56479,65268,128414,170850	CAPN3,CHRM1,CHRNB2,KCNH1,KCNJ13,KCNN2,P2RX7,PRKG2,S100A1,SNCA,BEST1,KCNAB2,PPARGC1A,NEDD4L,KCNQ5,WNK2,NKAIN4,KCNG3
3_Member	GO Biological Processes	GO:0034762	regulation of transmembrane transport	-2.75954	-0.465202	15/572	825,3756,3769,3781,5027,6271,6622,8013,8514,10891,23327,28999,56479,65268,170850	CAPN3,KCNH1,KCNJ13,KCNN2,P2RX7,S100A1,SNCA,NR4A3,KCNAB2,PPARGC1A,NEDD4L,KLF15,KCNQ5,WNK2,KCNG3
3_Member	GO Molecular Functions	GO:0015079	potassium ion transmembrane transporter activity	-2.74884	-0.463028	7/157	3756,3769,3781,8514,56479,170850,283652	KCNH1,KCNJ13,KCNN2,KCNAB2,KCNQ5,KCNG3,SLC24A5
3_Member	GO Molecular Functions	GO:0005267	potassium channel activity	-2.65515	-0.419121	6/121	3756,3769,3781,8514,56479,170850	KCNH1,KCNJ13,KCNN2,KCNAB2,KCNQ5,KCNG3
3_Member	GO Biological Processes	GO:0034765	regulation of ion transmembrane transport	-2.54848	-0.342799	13/484	825,3756,3769,3781,5027,6271,6622,8514,10891,23327,56479,65268,170850	CAPN3,KCNH1,KCNJ13,KCNN2,P2RX7,S100A1,SNCA,KCNAB2,PPARGC1A,NEDD4L,KCNQ5,WNK2,KCNG3
3_Member	GO Molecular Functions	GO:0005249	voltage-gated potassium channel activity	-2.54385	-0.342799	5/88	3756,3769,8514,56479,170850	KCNH1,KCNJ13,KCNAB2,KCNQ5,KCNG3
3_Member	GO Molecular Functions	GO:0022839	ion gated channel activity	-2.45287	-0.290125	10/328	1141,3756,3769,3781,5027,8514,55283,56479,94015,170850	CHRNB2,KCNH1,KCNJ13,KCNN2,P2RX7,KCNAB2,MCOLN3,KCNQ5,TTYH2,KCNG3
3_Member	GO Molecular Functions	GO:0022836	gated channel activity	-2.36163	-0.215487	10/338	1141,3756,3769,3781,5027,8514,55283,56479,94015,170850	CHRNB2,KCNH1,KCNJ13,KCNN2,P2RX7,KCNAB2,MCOLN3,KCNQ5,TTYH2,KCNG3
3_Member	GO Molecular Functions	GO:0005251	delayed rectifier potassium channel activity	-2.25296	-0.157966	3/33	3756,56479,170850	KCNH1,KCNQ5,KCNG3
4_Summary	GO Biological Processes	GO:0030900	forebrain development	-5.79395	-2.84163	17/389	999,1141,1638,2044,4642,6092,7101,8013,9289,10718,10891,55118,63827,65078,81544,146760,221692,1496,4155,4435,5354,6271,388662,5909,10154,23105,26257,57556,84570,284217,23327,51473,3815,4651,5027,51256,64284,125058,4233,1910,51704,54845,79191	CDH1,CHRNB2,DCT,EPHA5,MYO1D,ROBO2,NR2E1,NR4A3,ADGRG1,NRG3,PPARGC1A,CRTAC1,BCAN,RTN4R,GDPD5,RTN4RL1,PHACTR1,CTNNA2,MBP,CITED1,PLP1,S100A1,SLC6A17,RAP1GAP,PLXNC1,FSTL4,NKX2-8,SEMA6A,COL25A1,LAMA1,NEDD4L,DCDC2,KIT,MYO10,P2RX7,TBC1D7,RAB17,TBC1D16,MET,EDNRB,GPRC5B,ESRP1,IRX3
4_Member	GO Biological Processes	GO:0030900	forebrain development	-5.79395	-2.84163	17/389	999,1141,1638,2044,4642,6092,7101,8013,9289,10718,10891,55118,63827,65078,81544,146760,221692	CDH1,CHRNB2,DCT,EPHA5,MYO1D,ROBO2,NR2E1,NR4A3,ADGRG1,NRG3,PPARGC1A,CRTAC1,BCAN,RTN4R,GDPD5,RTN4RL1,PHACTR1
4_Member	GO Biological Processes	GO:0007420	brain development	-5.08534	-2.1602	23/741	999,1141,1496,1638,2044,4155,4435,4642,5354,6092,6271,7101,8013,9289,10718,10891,55118,63827,65078,81544,146760,221692,388662	CDH1,CHRNB2,CTNNA2,DCT,EPHA5,MBP,CITED1,MYO1D,PLP1,ROBO2,S100A1,NR2E1,NR4A3,ADGRG1,NRG3,PPARGC1A,CRTAC1,BCAN,RTN4R,GDPD5,RTN4RL1,PHACTR1,SLC6A17
4_Member	GO Biological Processes	GO:0060322	head development	-4.69608	-1.83717	23/784	999,1141,1496,1638,2044,4155,4435,4642,5354,6092,6271,7101,8013,9289,10718,10891,55118,63827,65078,81544,146760,221692,388662	CDH1,CHRNB2,CTNNA2,DCT,EPHA5,MBP,CITED1,MYO1D,PLP1,ROBO2,S100A1,NR2E1,NR4A3,ADGRG1,NRG3,PPARGC1A,CRTAC1,BCAN,RTN4R,GDPD5,RTN4RL1,PHACTR1,SLC6A17
4_Member	GO Biological Processes	GO:0061564	axon development	-4.10593	-1.41659	17/526	1141,1496,2044,5354,5909,6092,7101,8013,10154,23105,26257,55118,57556,65078,84570,146760,284217	CHRNB2,CTNNA2,EPHA5,PLP1,RAP1GAP,ROBO2,NR2E1,NR4A3,PLXNC1,FSTL4,NKX2-8,CRTAC1,SEMA6A,RTN4R,COL25A1,RTN4RL1,LAMA1
4_Member	GO Biological Processes	GO:0021537	telencephalon development	-3.8203	-1.24088	11/260	2044,6092,7101,8013,9289,10718,55118,63827,65078,146760,221692	EPHA5,ROBO2,NR2E1,NR4A3,ADGRG1,NRG3,CRTAC1,BCAN,RTN4R,RTN4RL1,PHACTR1
4_Member	GO Biological Processes	GO:0048667	cell morphogenesis involved in neuron differentiation	-3.44941	-0.97996	17/598	1141,1496,2044,5909,6092,7101,8013,10154,23105,23327,26257,51473,57556,65078,84570,221692,284217	CHRNB2,CTNNA2,EPHA5,RAP1GAP,ROBO2,NR2E1,NR4A3,PLXNC1,FSTL4,NEDD4L,NKX2-8,DCDC2,SEMA6A,RTN4R,COL25A1,PHACTR1,LAMA1
4_Member	GO Biological Processes	GO:0007409	axonogenesis	-3.05702	-0.693526	14/478	1141,1496,2044,5909,6092,7101,8013,10154,23105,26257,57556,65078,84570,284217	CHRNB2,CTNNA2,EPHA5,RAP1GAP,ROBO2,NR2E1,NR4A3,PLXNC1,FSTL4,NKX2-8,SEMA6A,RTN4R,COL25A1,LAMA1
4_Member	GO Biological Processes	GO:0120035	regulation of plasma membrane bounded cell projection organization	-3.01878	-0.664144	18/713	1141,1496,3815,4651,5027,5909,6092,7101,10154,23105,23327,51256,51473,57556,64284,65078,125058,146760	CHRNB2,CTNNA2,KIT,MYO10,P2RX7,RAP1GAP,ROBO2,NR2E1,PLXNC1,FSTL4,NEDD4L,TBC1D7,DCDC2,SEMA6A,RAB17,RTN4R,TBC1D16,RTN4RL1
4_Member	GO Biological Processes	GO:0048812	neuron projection morphogenesis	-2.98768	-0.642282	17/658	1141,1496,2044,5909,6092,7101,8013,10154,23105,23327,26257,51473,57556,65078,84570,221692,284217	CHRNB2,CTNNA2,EPHA5,RAP1GAP,ROBO2,NR2E1,NR4A3,PLXNC1,FSTL4,NEDD4L,NKX2-8,DCDC2,SEMA6A,RTN4R,COL25A1,PHACTR1,LAMA1
4_Member	GO Biological Processes	GO:0031344	regulation of cell projection organization	-2.95085	-0.62177	18/723	1141,1496,3815,4651,5027,5909,6092,7101,10154,23105,23327,51256,51473,57556,64284,65078,125058,146760	CHRNB2,CTNNA2,KIT,MYO10,P2RX7,RAP1GAP,ROBO2,NR2E1,PLXNC1,FSTL4,NEDD4L,TBC1D7,DCDC2,SEMA6A,RAB17,RTN4R,TBC1D16,RTN4RL1
4_Member	GO Biological Processes	GO:0120039	plasma membrane bounded cell projection morphogenesis	-2.88941	-0.570527	17/672	1141,1496,2044,5909,6092,7101,8013,10154,23105,23327,26257,51473,57556,65078,84570,221692,284217	CHRNB2,CTNNA2,EPHA5,RAP1GAP,ROBO2,NR2E1,NR4A3,PLXNC1,FSTL4,NEDD4L,NKX2-8,DCDC2,SEMA6A,RTN4R,COL25A1,PHACTR1,LAMA1
4_Member	GO Biological Processes	GO:0048858	cell projection morphogenesis	-2.86194	-0.549422	17/676	1141,1496,2044,5909,6092,7101,8013,10154,23105,23327,26257,51473,57556,65078,84570,221692,284217	CHRNB2,CTNNA2,EPHA5,RAP1GAP,ROBO2,NR2E1,NR4A3,PLXNC1,FSTL4,NEDD4L,NKX2-8,DCDC2,SEMA6A,RTN4R,COL25A1,PHACTR1,LAMA1
4_Member	GO Biological Processes	GO:0000904	cell morphogenesis involved in differentiation	-2.73726	-0.458808	18/756	1141,1496,2044,4233,5909,6092,7101,8013,10154,23105,23327,26257,51473,57556,65078,84570,221692,284217	CHRNB2,CTNNA2,EPHA5,MET,RAP1GAP,ROBO2,NR2E1,NR4A3,PLXNC1,FSTL4,NEDD4L,NKX2-8,DCDC2,SEMA6A,RTN4R,COL25A1,PHACTR1,LAMA1
4_Member	GO Biological Processes	GO:0032990	cell part morphogenesis	-2.72845	-0.456583	17/696	1141,1496,2044,5909,6092,7101,8013,10154,23105,23327,26257,51473,57556,65078,84570,221692,284217	CHRNB2,CTNNA2,EPHA5,RAP1GAP,ROBO2,NR2E1,NR4A3,PLXNC1,FSTL4,NEDD4L,NKX2-8,DCDC2,SEMA6A,RTN4R,COL25A1,PHACTR1,LAMA1
4_Member	GO Biological Processes	GO:0045664	regulation of neuron differentiation	-2.5214	-0.329495	16/667	1141,1496,1910,6092,7101,10154,23105,23327,51704,54845,57556,64284,65078,79191,81544,146760	CHRNB2,CTNNA2,EDNRB,ROBO2,NR2E1,PLXNC1,FSTL4,NEDD4L,GPRC5B,ESRP1,SEMA6A,RAB17,RTN4R,IRX3,GDPD5,RTN4RL1
4_Member	GO Biological Processes	GO:0048813	dendrite morphogenesis	-2.24001	-0.156919	6/147	1141,1496,7101,23327,51473,221692	CHRNB2,CTNNA2,NR2E1,NEDD4L,DCDC2,PHACTR1
4_Member	GO Biological Processes	GO:0016358	dendrite development	-2.19216	-0.13599	8/249	1141,1496,7101,23105,23327,51473,64284,221692	CHRNB2,CTNNA2,NR2E1,FSTL4,NEDD4L,DCDC2,RAB17,PHACTR1
5_Summary	GO Biological Processes	GO:0006820	anion transport	-4.55862	-1.7135	20/637	634,949,1244,4948,5027,5593,6545,7439,8140,10560,23428,23632,55117,57194,85320,94015,146167,283652,388662,729330	CEACAM1,SCARB1,ABCC2,OCA2,P2RX7,PRKG2,SLC7A4,BEST1,SLC7A5,SLC19A2,SLC7A8,CA14,SLC6A15,ATP10A,ABCC11,TTYH2,SLC38A8,SLC24A5,SLC6A17,OC90
5_Member	GO Biological Processes	GO:0006820	anion transport	-4.55862	-1.7135	20/637	634,949,1244,4948,5027,5593,6545,7439,8140,10560,23428,23632,55117,57194,85320,94015,146167,283652,388662,729330	CEACAM1,SCARB1,ABCC2,OCA2,P2RX7,PRKG2,SLC7A4,BEST1,SLC7A5,SLC19A2,SLC7A8,CA14,SLC6A15,ATP10A,ABCC11,TTYH2,SLC38A8,SLC24A5,SLC6A17,OC90
5_Member	GO Molecular Functions	GO:0005342	organic acid transmembrane transporter activity	-4.36251	-1.58384	9/150	634,1244,4948,6545,8140,10560,23428,55117,146167	CEACAM1,ABCC2,OCA2,SLC7A4,SLC7A5,SLC19A2,SLC7A8,SLC6A15,SLC38A8
5_Member	GO Molecular Functions	GO:0046943	carboxylic acid transmembrane transporter activity	-4.36251	-1.58384	9/150	634,1244,4948,6545,8140,10560,23428,55117,146167	CEACAM1,ABCC2,OCA2,SLC7A4,SLC7A5,SLC19A2,SLC7A8,SLC6A15,SLC38A8
5_Member	GO Biological Processes	GO:0015803	branched-chain amino acid transport	-4.15375	-1.44693	3/8	8140,55117,388662	SLC7A5,SLC6A15,SLC6A17
5_Member	GO Biological Processes	GO:0015711	organic anion transport	-3.97781	-1.34714	16/487	634,949,1244,4948,5027,6545,8140,10560,23428,23632,55117,57194,85320,146167,388662,729330	CEACAM1,SCARB1,ABCC2,OCA2,P2RX7,SLC7A4,SLC7A5,SLC19A2,SLC7A8,CA14,SLC6A15,ATP10A,ABCC11,SLC38A8,SLC6A17,OC90
5_Member	GO Molecular Functions	GO:0008514	organic anion transmembrane transporter activity	-3.88677	-1.28469	10/213	634,1244,4948,6545,8140,10560,23428,55117,85320,146167	CEACAM1,ABCC2,OCA2,SLC7A4,SLC7A5,SLC19A2,SLC7A8,SLC6A15,ABCC11,SLC38A8
5_Member	GO Molecular Functions	GO:0015171	amino acid transmembrane transporter activity	-3.69134	-1.14661	6/77	4948,6545,8140,23428,55117,146167	OCA2,SLC7A4,SLC7A5,SLC7A8,SLC6A15,SLC38A8
5_Member	GO Molecular Functions	GO:0008509	anion transmembrane transporter activity	-3.58031	-1.05612	12/324	634,1244,4948,6545,7439,8140,10560,23428,55117,85320,94015,146167	CEACAM1,ABCC2,OCA2,SLC7A4,BEST1,SLC7A5,SLC19A2,SLC7A8,SLC6A15,ABCC11,TTYH2,SLC38A8
5_Member	GO Biological Processes	GO:0006865	amino acid transport	-3.52742	-1.016	8/153	4948,5027,6545,8140,23428,55117,146167,388662	OCA2,P2RX7,SLC7A4,SLC7A5,SLC7A8,SLC6A15,SLC38A8,SLC6A17
5_Member	GO Biological Processes	GO:0015849	organic acid transport	-3.46093	-0.98572	12/334	634,1244,4948,5027,6545,8140,10560,23428,55117,146167,388662,729330	CEACAM1,ABCC2,OCA2,P2RX7,SLC7A4,SLC7A5,SLC19A2,SLC7A8,SLC6A15,SLC38A8,SLC6A17,OC90
5_Member	GO Biological Processes	GO:0046942	carboxylic acid transport	-3.46093	-0.98572	12/334	634,1244,4948,5027,6545,8140,10560,23428,55117,146167,388662,729330	CEACAM1,ABCC2,OCA2,P2RX7,SLC7A4,SLC7A5,SLC19A2,SLC7A8,SLC6A15,SLC38A8,SLC6A17,OC90
5_Member	GO Biological Processes	GO:0015804	neutral amino acid transport	-3.10824	-0.731096	4/38	8140,23428,55117,388662	SLC7A5,SLC7A8,SLC6A15,SLC6A17
5_Member	GO Biological Processes	GO:0003333	amino acid transmembrane transport	-2.58729	-0.373739	5/86	6545,8140,23428,55117,146167	SLC7A4,SLC7A5,SLC7A8,SLC6A15,SLC38A8
6_Summary	GO Biological Processes	GO:0007605	sensory perception of sound	-4.36251	-1.58384	9/150	1141,3815,4155,5077,6591,7020,50617,51473,89797,1515,2065,84570	CHRNB2,KIT,MBP,PAX3,SNAI2,TFAP2A,ATP6V0A4,DCDC2,NAV2,CTSV,ERBB3,COL25A1
6_Member	GO Biological Processes	GO:0007605	sensory perception of sound	-4.36251	-1.58384	9/150	1141,3815,4155,5077,6591,7020,50617,51473,89797	CHRNB2,KIT,MBP,PAX3,SNAI2,TFAP2A,ATP6V0A4,DCDC2,NAV2
6_Member	GO Biological Processes	GO:0050954	sensory perception of mechanical stimulus	-3.94293	-1.32506	9/170	1141,3815,4155,5077,6591,7020,50617,51473,89797	CHRNB2,KIT,MBP,PAX3,SNAI2,TFAP2A,ATP6V0A4,DCDC2,NAV2
6_Member	GO Biological Processes	GO:0021675	nerve development	-3.6302	-1.09948	6/79	1141,1515,2065,7020,84570,89797	CHRNB2,CTSV,ERBB3,TFAP2A,COL25A1,NAV2
6_Member	GO Biological Processes	GO:0021545	cranial nerve development	-2.62696	-0.403796	4/51	1141,2065,7020,89797	CHRNB2,ERBB3,TFAP2A,NAV2
7_Summary	GO Cellular Components	GO:0016323	basolateral plasma membrane	-4.36239	-1.58384	11/226	634,1496,2065,3248,4233,4642,7439,8140,23428,51458,64284,1244,4935,5593,8842,50617,1515	CEACAM1,CTNNA2,ERBB3,HPGD,MET,MYO1D,BEST1,SLC7A5,SLC7A8,RHCG,RAB17,ABCC2,GPR143,PRKG2,PROM1,ATP6V0A4,CTSV
7_Member	GO Cellular Components	GO:0016323	basolateral plasma membrane	-4.36239	-1.58384	11/226	634,1496,2065,3248,4233,4642,7439,8140,23428,51458,64284	CEACAM1,CTNNA2,ERBB3,HPGD,MET,MYO1D,BEST1,SLC7A5,SLC7A8,RHCG,RAB17
7_Member	GO Cellular Components	GO:0009925	basal plasma membrane	-3.15281	-0.761586	4/37	634,2065,4233,8140	CEACAM1,ERBB3,MET,SLC7A5
7_Member	GO Cellular Components	GO:0045178	basal part of cell	-2.50673	-0.320815	4/55	634,2065,4233,8140	CEACAM1,ERBB3,MET,SLC7A5
7_Member	GO Cellular Components	GO:0016324	apical plasma membrane	-2.38859	-0.236979	10/335	634,1244,2065,4935,5593,8140,8842,50617,51458,64284	CEACAM1,ABCC2,ERBB3,GPR143,PRKG2,SLC7A5,PROM1,ATP6V0A4,RHCG,RAB17
7_Member	GO Cellular Components	GO:0045177	apical part of cell	-2.26986	-0.168211	11/405	634,1244,1515,2065,4935,5593,8140,8842,50617,51458,64284	CEACAM1,ABCC2,CTSV,ERBB3,GPR143,PRKG2,SLC7A5,PROM1,ATP6V0A4,RHCG,RAB17
8_Summary	GO Biological Processes	GO:0035726	common myeloid progenitor cell proliferation	-4.35433	-1.58384	3/7	634,3707,8013,3815,51704	CEACAM1,ITPKB,NR4A3,KIT,GPRC5B
8_Member	GO Biological Processes	GO:0035726	common myeloid progenitor cell proliferation	-4.35433	-1.58384	3/7	634,3707,8013	CEACAM1,ITPKB,NR4A3
8_Member	GO Biological Processes	GO:0061082	myeloid leukocyte cytokine production	-2.33012	-0.192038	3/31	3815,8013,51704	KIT,NR4A3,GPRC5B
9_Summary	GO Biological Processes	GO:0060485	mesenchyme development	-4.20103	-1.48423	12/278	1910,2065,2626,2651,6092,6386,6591,8092,10683,54796,57556,80139,3248,4435,9518,10891,55553,79674	EDNRB,ERBB3,GATA4,GCNT2,ROBO2,SDCBP,SNAI2,ALX1,DLL3,BNC2,SEMA6A,ZNF703,HPGD,CITED1,GDF15,PPARGC1A,SOX6,VEPH1
9_Member	GO Biological Processes	GO:0060485	mesenchyme development	-4.20103	-1.48423	12/278	1910,2065,2626,2651,6092,6386,6591,8092,10683,54796,57556,80139	EDNRB,ERBB3,GATA4,GCNT2,ROBO2,SDCBP,SNAI2,ALX1,DLL3,BNC2,SEMA6A,ZNF703
9_Member	GO Biological Processes	GO:0071560	cellular response to transforming growth factor beta stimulus	-2.76884	-0.467791	9/247	2651,3248,4435,6386,9518,10891,55553,79674,80139	GCNT2,HPGD,CITED1,SDCBP,GDF15,PPARGC1A,SOX6,VEPH1,ZNF703
9_Member	GO Biological Processes	GO:0071559	response to transforming growth factor beta	-2.69798	-0.441137	9/253	2651,3248,4435,6386,9518,10891,55553,79674,80139	GCNT2,HPGD,CITED1,SDCBP,GDF15,PPARGC1A,SOX6,VEPH1,ZNF703
9_Member	GO Biological Processes	GO:0010718	positive regulation of epithelial to mesenchymal transition	-2.65872	-0.419121	4/50	2651,6386,8092,80139	GCNT2,SDCBP,ALX1,ZNF703
9_Member	GO Biological Processes	GO:0007179	transforming growth factor beta receptor signaling pathway	-2.20609	-0.14017	7/197	2651,3248,4435,6386,9518,79674,80139	GCNT2,HPGD,CITED1,SDCBP,GDF15,VEPH1,ZNF703
10_Summary	GO Biological Processes	GO:0070633	transepithelial transport	-4.05235	-1.38333	4/22	1244,1910,7439,51458	ABCC2,EDNRB,BEST1,RHCG
10_Member	GO Biological Processes	GO:0070633	transepithelial transport	-4.05235	-1.38333	4/22	1244,1910,7439,51458	ABCC2,EDNRB,BEST1,RHCG
11_Summary	GO Biological Processes	GO:2001222	regulation of neuron migration	-3.97984	-1.34714	5/43	1496,9289,10718,57556,221692,51473	CTNNA2,ADGRG1,NRG3,SEMA6A,PHACTR1,DCDC2
11_Member	GO Biological Processes	GO:2001222	regulation of neuron migration	-3.97984	-1.34714	5/43	1496,9289,10718,57556,221692	CTNNA2,ADGRG1,NRG3,SEMA6A,PHACTR1
11_Member	GO Biological Processes	GO:0001764	neuron migration	-2.06621	-0.0563913	6/160	1496,9289,10718,51473,57556,221692	CTNNA2,ADGRG1,NRG3,DCDC2,SEMA6A,PHACTR1
12_Summary	GO Biological Processes	GO:0007601	visual perception	-3.83714	-1.24274	10/216	1001,1141,4308,4935,6017,7101,7299,7439,9227,51151	CDH3,CHRNB2,TRPM1,GPR143,RLBP1,NR2E1,TYR,BEST1,LRAT,SLC45A2
12_Member	GO Biological Processes	GO:0007601	visual perception	-3.83714	-1.24274	10/216	1001,1141,4308,4935,6017,7101,7299,7439,9227,51151	CDH3,CHRNB2,TRPM1,GPR143,RLBP1,NR2E1,TYR,BEST1,LRAT,SLC45A2
12_Member	GO Biological Processes	GO:0050953	sensory perception of light stimulus	-3.77231	-1.2002	10/220	1001,1141,4308,4935,6017,7101,7299,7439,9227,51151	CDH3,CHRNB2,TRPM1,GPR143,RLBP1,NR2E1,TYR,BEST1,LRAT,SLC45A2
13_Summary	GO Biological Processes	GO:0048021	regulation of melanin biosynthetic process	-3.69506	-1.14661	3/11	1001,7306,283652	CDH3,TYRP1,SLC24A5
13_Member	GO Biological Processes	GO:0048021	regulation of melanin biosynthetic process	-3.69506	-1.14661	3/11	1001,7306,283652	CDH3,TYRP1,SLC24A5
13_Member	GO Biological Processes	GO:1900376	regulation of secondary metabolite biosynthetic process	-3.46324	-0.98572	3/13	1001,7306,283652	CDH3,TYRP1,SLC24A5
13_Member	GO Biological Processes	GO:0043455	regulation of secondary metabolic process	-3.182	-0.771256	3/16	1001,7306,283652	CDH3,TYRP1,SLC24A5
14_Summary	GO Biological Processes	GO:0010038	response to metal ion	-3.69069	-1.14661	13/363	825,999,1244,3707,3756,3815,5027,5313,6622,7020,7780,10891,23327,1017,4233,8013	CAPN3,CDH1,ABCC2,ITPKB,KCNH1,KIT,P2RX7,PKLR,SNCA,TFAP2A,SLC30A2,PPARGC1A,NEDD4L,CDK2,MET,NR4A3
14_Member	GO Biological Processes	GO:0010038	response to metal ion	-3.69069	-1.14661	13/363	825,999,1244,3707,3756,3815,5027,5313,6622,7020,7780,10891,23327	CAPN3,CDH1,ABCC2,ITPKB,KCNH1,KIT,P2RX7,PKLR,SNCA,TFAP2A,SLC30A2,PPARGC1A,NEDD4L
14_Member	GO Biological Processes	GO:0010035	response to inorganic substance	-3.26787	-0.84188	16/564	825,999,1017,1244,3707,3756,3815,4233,5027,5313,6622,7020,7780,8013,10891,23327	CAPN3,CDH1,CDK2,ABCC2,ITPKB,KCNH1,KIT,MET,P2RX7,PKLR,SNCA,TFAP2A,SLC30A2,NR4A3,PPARGC1A,NEDD4L
14_Member	GO Biological Processes	GO:0071241	cellular response to inorganic substance	-2.52423	-0.329495	8/219	825,999,1017,3707,3756,6622,7020,10891	CAPN3,CDH1,CDK2,ITPKB,KCNH1,SNCA,TFAP2A,PPARGC1A
14_Member	GO Biological Processes	GO:0071248	cellular response to metal ion	-2.27778	-0.168211	7/191	825,999,3707,3756,6622,7020,10891	CAPN3,CDH1,ITPKB,KCNH1,SNCA,TFAP2A,PPARGC1A
15_Summary	GO Biological Processes	GO:0051961	negative regulation of nervous system development	-3.6669	-1.12955	12/317	1910,6092,7101,9289,10683,10718,23105,57556,65078,79191,146760,283659,5047,634,3707,4435,6591,23532,27231,55553	EDNRB,ROBO2,NR2E1,ADGRG1,DLL3,NRG3,FSTL4,SEMA6A,RTN4R,IRX3,RTN4RL1,PRTG,PAEP,CEACAM1,ITPKB,CITED1,SNAI2,PRAME,NMRK2,SOX6
15_Member	GO Biological Processes	GO:0051961	negative regulation of nervous system development	-3.6669	-1.12955	12/317	1910,6092,7101,9289,10683,10718,23105,57556,65078,79191,146760,283659	EDNRB,ROBO2,NR2E1,ADGRG1,DLL3,NRG3,FSTL4,SEMA6A,RTN4R,IRX3,RTN4RL1,PRTG
15_Member	GO Biological Processes	GO:0010721	negative regulation of cell development	-3.3689	-0.921863	12/342	1910,5047,7101,9289,10683,10718,23105,57556,65078,79191,146760,283659	EDNRB,PAEP,NR2E1,ADGRG1,DLL3,NRG3,FSTL4,SEMA6A,RTN4R,IRX3,RTN4RL1,PRTG
15_Member	GO Biological Processes	GO:0050768	negative regulation of neurogenesis	-3.36365	-0.921863	11/294	1910,7101,9289,10683,10718,23105,57556,65078,79191,146760,283659	EDNRB,NR2E1,ADGRG1,DLL3,NRG3,FSTL4,SEMA6A,RTN4R,IRX3,RTN4RL1,PRTG
15_Member	GO Biological Processes	GO:0045596	negative regulation of cell differentiation	-3.11421	-0.731096	19/759	634,1910,3707,4435,5047,6591,7101,9289,10683,10718,23105,23532,27231,55553,57556,65078,79191,146760,283659	CEACAM1,EDNRB,ITPKB,CITED1,PAEP,SNAI2,NR2E1,ADGRG1,DLL3,NRG3,FSTL4,PRAME,NMRK2,SOX6,SEMA6A,RTN4R,IRX3,RTN4RL1,PRTG
16_Summary	GO Biological Processes	GO:0070493	thrombin-activated receptor signaling pathway	-3.57366	-1.0559	3/12	3248,4233,6622,5313,10891,8013,6591,28999,79191	HPGD,MET,SNCA,PKLR,PPARGC1A,NR4A3,SNAI2,KLF15,IRX3
16_Member	GO Biological Processes	GO:0070493	thrombin-activated receptor signaling pathway	-3.57366	-1.0559	3/12	3248,4233,6622	HPGD,MET,SNCA
16_Member	GO Biological Processes	GO:0071871	response to epinephrine	-3.182	-0.771256	3/16	5313,6622,10891	PKLR,SNCA,PPARGC1A
16_Member	GO Biological Processes	GO:0071867	response to monoamine	-3.06497	-0.69697	4/39	5313,6622,8013,10891	PKLR,SNCA,NR4A3,PPARGC1A
16_Member	GO Biological Processes	GO:0071869	response to catecholamine	-3.06497	-0.69697	4/39	5313,6622,8013,10891	PKLR,SNCA,NR4A3,PPARGC1A
16_Member	GO Biological Processes	GO:2000756	regulation of peptidyl-lysine acetylation	-2.31894	-0.191386	4/62	6591,6622,10891,28999	SNAI2,SNCA,PPARGC1A,KLF15
16_Member	GO Biological Processes	GO:0097009	energy homeostasis	-2.21633	-0.147101	3/34	8013,10891,79191	NR4A3,PPARGC1A,IRX3
16_Member	GO Biological Processes	GO:2001024	negative regulation of response to drug	-2.21633	-0.147101	3/34	4233,6622,8013	MET,SNCA,NR4A3
16_Member	GO Biological Processes	GO:0071868	cellular response to monoamine stimulus	-2.18091	-0.13599	3/35	5313,6622,8013	PKLR,SNCA,NR4A3
16_Member	GO Biological Processes	GO:0071870	cellular response to catecholamine stimulus	-2.18091	-0.13599	3/35	5313,6622,8013	PKLR,SNCA,NR4A3
16_Member	GO Biological Processes	GO:1901983	regulation of protein acetylation	-2.02862	-0.0324647	4/75	6591,6622,10891,28999	SNAI2,SNCA,PPARGC1A,KLF15
17_Summary	GO Biological Processes	GO:0051353	positive regulation of oxidoreductase activity	-3.39559	-0.931815	5/57	949,1001,6271,6622,57460	SCARB1,CDH3,S100A1,SNCA,PPM1H
17_Member	GO Biological Processes	GO:0051353	positive regulation of oxidoreductase activity	-3.39559	-0.931815	5/57	949,1001,6271,6622,57460	SCARB1,CDH3,S100A1,SNCA,PPM1H
17_Member	GO Biological Processes	GO:0032770	positive regulation of monooxygenase activity	-2.45701	-0.291431	3/28	949,1001,6271	SCARB1,CDH3,S100A1
17_Member	GO Biological Processes	GO:0032768	regulation of monooxygenase activity	-2.26981	-0.168211	4/64	949,1001,6271,6622	SCARB1,CDH3,S100A1,SNCA
17_Member	GO Biological Processes	GO:0051341	regulation of oxidoreductase activity	-2.00846	-0.0180294	5/118	949,1001,6271,6622,57460	SCARB1,CDH3,S100A1,SNCA,PPM1H
18_Summary	GO Biological Processes	GO:0043434	response to peptide hormone	-3.37915	-0.926511	14/443	108,634,1244,1910,4435,5313,7425,8013,9518,28999,50617,55971,64397,132864,1128,1141,3815,3972,6092,7101,10891,80139,999,1017,5027,6622	ADCY2,CEACAM1,ABCC2,EDNRB,CITED1,PKLR,VGF,NR4A3,GDF15,KLF15,ATP6V0A4,BAIAP2L1,ZNF106,CPEB2,CHRM1,CHRNB2,KIT,LHB,ROBO2,NR2E1,PPARGC1A,ZNF703,CDH1,CDK2,P2RX7,SNCA
18_Member	GO Biological Processes	GO:0043434	response to peptide hormone	-3.37915	-0.926511	14/443	108,634,1244,1910,4435,5313,7425,8013,9518,28999,50617,55971,64397,132864	ADCY2,CEACAM1,ABCC2,EDNRB,CITED1,PKLR,VGF,NR4A3,GDF15,KLF15,ATP6V0A4,BAIAP2L1,ZNF106,CPEB2
18_Member	GO Biological Processes	GO:0032870	cellular response to hormone stimulus	-3.02565	-0.666614	18/712	108,634,1128,1141,1244,3815,3972,5313,6092,7101,8013,9518,10891,50617,55971,64397,80139,132864	ADCY2,CEACAM1,CHRM1,CHRNB2,ABCC2,KIT,LHB,PKLR,ROBO2,NR2E1,NR4A3,GDF15,PPARGC1A,ATP6V0A4,BAIAP2L1,ZNF106,ZNF703,CPEB2
18_Member	GO Biological Processes	GO:1901699	cellular response to nitrogen compound	-2.97344	-0.640044	17/660	108,634,999,1017,1128,1141,5027,5313,6622,8013,9518,10891,28999,50617,55971,64397,132864	ADCY2,CEACAM1,CDH1,CDK2,CHRM1,CHRNB2,P2RX7,PKLR,SNCA,NR4A3,GDF15,PPARGC1A,KLF15,ATP6V0A4,BAIAP2L1,ZNF106,CPEB2
18_Member	GO Biological Processes	GO:1901652	response to peptide	-2.60914	-0.389208	14/534	108,634,1244,1910,4435,5313,7425,8013,9518,28999,50617,55971,64397,132864	ADCY2,CEACAM1,ABCC2,EDNRB,CITED1,PKLR,VGF,NR4A3,GDF15,KLF15,ATP6V0A4,BAIAP2L1,ZNF106,CPEB2
18_Member	GO Biological Processes	GO:0032868	response to insulin	-2.41568	-0.258541	9/279	634,4435,5313,7425,28999,50617,55971,64397,132864	CEACAM1,CITED1,PKLR,VGF,KLF15,ATP6V0A4,BAIAP2L1,ZNF106,CPEB2
18_Member	GO Biological Processes	GO:0071417	cellular response to organonitrogen compound	-2.18622	-0.13599	14/597	108,634,999,5027,5313,6622,8013,9518,10891,28999,50617,55971,64397,132864	ADCY2,CEACAM1,CDH1,P2RX7,PKLR,SNCA,NR4A3,GDF15,PPARGC1A,KLF15,ATP6V0A4,BAIAP2L1,ZNF106,CPEB2
19_Summary	GO Cellular Components	GO:0016328	lateral plasma membrane	-3.29179	-0.855332	5/60	634,999,2065,2705,27065,2651,4155,6591,10154,57556,80139	CEACAM1,CDH1,ERBB3,GJB1,NSG1,GCNT2,MBP,SNAI2,PLXNC1,SEMA6A,ZNF703
19_Member	GO Cellular Components	GO:0016328	lateral plasma membrane	-3.29179	-0.855332	5/60	634,999,2065,2705,27065	CEACAM1,CDH1,ERBB3,GJB1,NSG1
19_Member	GO Biological Processes	GO:0007162	negative regulation of cell adhesion	-2.26905	-0.168211	9/294	634,999,2065,2651,4155,6591,10154,57556,80139	CEACAM1,CDH1,ERBB3,GCNT2,MBP,SNAI2,PLXNC1,SEMA6A,ZNF703
20_Summary	GO Cellular Components	GO:0030673	axolemma	-3.26866	-0.84188	3/15	3756,4642,6092,4155,8514,634,3707,3781,4651,56479	KCNH1,MYO1D,ROBO2,MBP,KCNAB2,CEACAM1,ITPKB,KCNN2,MYO10,KCNQ5
20_Member	GO Cellular Components	GO:0030673	axolemma	-3.26866	-0.84188	3/15	3756,4642,6092	KCNH1,MYO1D,ROBO2
20_Member	GO Cellular Components	GO:0044304	main axon	-3.01312	-0.662849	5/69	3756,4155,4642,6092,8514	KCNH1,MBP,MYO1D,ROBO2,KCNAB2
20_Member	GO Molecular Functions	GO:0005516	calmodulin binding	-2.75459	-0.465022	8/201	634,3707,3756,3781,4155,4642,4651,56479	CEACAM1,ITPKB,KCNH1,KCNN2,MBP,MYO1D,MYO10,KCNQ5

## Sheet: Up-GO
GroupID	Category	Term	Description	LogP	Log(q-value)	InTerm_InList	Genes	Symbols
1_Summary	GO Cellular Components	GO:0031012	extracellular matrix	-74.3412	-69.9909	185/535	12,43,176,249,301,333,633,655,710,712,713,714,923,954,1000,1012,1116,1191,1277,1278,1281,1285,1286,1289,1290,1291,1292,1293,1294,1295,1296,1298,1299,1300,1303,1305,1310,1311,1359,1404,1462,1490,1520,1634,1690,1805,1842,2152,2162,2199,2200,2201,2202,2219,2246,2331,2662,2811,2817,3371,3491,3655,3730,3908,3909,3918,3965,4015,4016,4017,4052,4053,4060,4064,4239,4256,4312,4314,4316,4318,4319,4322,4325,…	SERPINA3,ACHE,ACAN,ALPL,ANXA1,APLP1,BGN,BMP7,SERPING1,C1QA,C1QB,C1QC,CD6,ENTPD2,CDH2,CDH13,CHI3L1,CLU,COL1A1,COL1A2,COL3A1,COL4A3,COL4A4,COL5A1,COL5A2,COL6A1,COL6A2,COL6A3,COL7A1,COL8A1,COL8A2,COL9A2,COL9A3,COL10A1,COL12A1,COL13A1,COL19A1,COMP,CPA3,HAPLN1,VCAN,CCN2,CTSS,DCN,COCH,DPT,ECM2,F3,F13A1,FBLN2,FBN1,FBN2,EFEMP1,FCN1,FGF1,FMOD,GDF10,GP1BA,GPC1,TNC,CCN1,ITGA6,ANOS1,LAMA2,LAMA3,LAMC2,LGALS9,…
1_Member	GO Cellular Components	GO:0031012	extracellular matrix	-74.3412	-69.9909	185/535	12,43,176,249,301,333,633,655,710,712,713,714,923,954,1000,1012,1116,1191,1277,1278,1281,1285,1286,1289,1290,1291,1292,1293,1294,1295,1296,1298,1299,1300,1303,1305,1310,1311,1359,1404,1462,1490,1520,1634,1690,1805,1842,2152,2162,2199,2200,2201,2202,2219,2246,2331,2662,2811,2817,3371,3491,3655,3730,3908,3909,3918,3965,4015,4016,4017,4052,4053,4060,4064,4239,4256,4312,4314,4316,4318,4319,4322,4325,…	SERPINA3,ACHE,ACAN,ALPL,ANXA1,APLP1,BGN,BMP7,SERPING1,C1QA,C1QB,C1QC,CD6,ENTPD2,CDH2,CDH13,CHI3L1,CLU,COL1A1,COL1A2,COL3A1,COL4A3,COL4A4,COL5A1,COL5A2,COL6A1,COL6A2,COL6A3,COL7A1,COL8A1,COL8A2,COL9A2,COL9A3,COL10A1,COL12A1,COL13A1,COL19A1,COMP,CPA3,HAPLN1,VCAN,CCN2,CTSS,DCN,COCH,DPT,ECM2,F3,F13A1,FBLN2,FBN1,FBN2,EFEMP1,FCN1,FGF1,FMOD,GDF10,GP1BA,GPC1,TNC,CCN1,ITGA6,ANOS1,LAMA2,LAMA3,LAMC2,LGALS9,…
1_Member	GO Cellular Components	GO:0062023	collagen-containing extracellular matrix	-65.6058	-61.9545	152/410	12,43,176,301,333,633,655,710,712,713,714,954,1000,1012,1191,1277,1278,1281,1285,1286,1289,1290,1291,1292,1293,1294,1295,1296,1298,1299,1300,1303,1305,1310,1311,1359,1404,1462,1490,1520,1634,1690,1805,1842,2152,2162,2199,2200,2201,2202,2219,2331,2662,2817,3371,3491,3655,3908,3909,3918,3965,4016,4017,4052,4053,4060,4239,4256,4318,4684,4693,4958,4969,5054,5104,5118,5155,5199,5212,5265,5271,5345,565…	SERPINA3,ACHE,ACAN,ANXA1,APLP1,BGN,BMP7,SERPING1,C1QA,C1QB,C1QC,ENTPD2,CDH2,CDH13,CLU,COL1A1,COL1A2,COL3A1,COL4A3,COL4A4,COL5A1,COL5A2,COL6A1,COL6A2,COL6A3,COL7A1,COL8A1,COL8A2,COL9A2,COL9A3,COL10A1,COL12A1,COL13A1,COL19A1,COMP,CPA3,HAPLN1,VCAN,CCN2,CTSS,DCN,COCH,DPT,ECM2,F3,F13A1,FBLN2,FBN1,FBN2,EFEMP1,FCN1,FMOD,GDF10,GPC1,TNC,CCN1,ITGA6,LAMA2,LAMA3,LAMC2,LGALS9,LOXL1,LOXL2,LTBP1,LTBP2,LUM,MFAP4…
1_Member	GO Biological Processes	GO:0030198	extracellular matrix organization	-55.8424	-52.6682	134/373	101,176,602,633,1277,1278,1281,1285,1286,1289,1290,1291,1292,1293,1294,1295,1296,1298,1299,1300,1303,1305,1310,1311,1404,1462,1490,1520,1545,1634,1803,1805,1842,2191,2199,2200,2201,2247,2294,2296,2303,2331,3036,3371,3381,3384,3491,3569,3655,3672,3673,3676,3678,3681,3683,3684,3689,3690,3691,3696,3908,3909,3918,3936,4015,4016,4017,4060,4239,4312,4314,4316,4318,4319,4322,4325,4982,5054,5154,5155,515…	ADAM8,ACAN,BCL3,BGN,COL1A1,COL1A2,COL3A1,COL4A3,COL4A4,COL5A1,COL5A2,COL6A1,COL6A2,COL6A3,COL7A1,COL8A1,COL8A2,COL9A2,COL9A3,COL10A1,COL12A1,COL13A1,COL19A1,COMP,HAPLN1,VCAN,CCN2,CTSS,CYP1B1,DCN,DPP4,DPT,ECM2,FAP,FBLN2,FBN1,FBN2,FGF2,FOXF1,FOXC1,FOXC2,FMOD,HAS1,TNC,IBSP,ICAM2,CCN1,IL6,ITGA6,ITGA1,ITGA2,ITGA4,ITGA5,ITGAD,ITGAL,ITGAM,ITGB2,ITGB3,ITGB4,ITGB8,LAMA2,LAMA3,LAMC2,LCP1,LOX,LOXL1,LOXL2,LU…
1_Member	GO Biological Processes	GO:0043062	extracellular structure organization	-50.0618	-47.0733	137/429	101,176,602,633,655,1277,1278,1281,1285,1286,1289,1290,1291,1292,1293,1294,1295,1296,1298,1299,1300,1303,1305,1310,1311,1404,1462,1490,1520,1545,1634,1803,1805,1842,2191,2199,2200,2201,2247,2294,2296,2303,2331,3036,3371,3381,3384,3491,3569,3655,3672,3673,3676,3678,3681,3683,3684,3689,3690,3691,3696,3908,3909,3918,3936,4015,4016,4017,4060,4239,4312,4314,4316,4318,4319,4322,4325,4982,5054,5154,5155…	ADAM8,ACAN,BCL3,BGN,BMP7,COL1A1,COL1A2,COL3A1,COL4A3,COL4A4,COL5A1,COL5A2,COL6A1,COL6A2,COL6A3,COL7A1,COL8A1,COL8A2,COL9A2,COL9A3,COL10A1,COL12A1,COL13A1,COL19A1,COMP,HAPLN1,VCAN,CCN2,CTSS,CYP1B1,DCN,DPP4,DPT,ECM2,FAP,FBLN2,FBN1,FBN2,FGF2,FOXF1,FOXC1,FOXC2,FMOD,HAS1,TNC,IBSP,ICAM2,CCN1,IL6,ITGA6,ITGA1,ITGA2,ITGA4,ITGA5,ITGAD,ITGAL,ITGAM,ITGB2,ITGB3,ITGB4,ITGB8,LAMA2,LAMA3,LAMC2,LCP1,LOX,LOXL1,LOX…
1_Member	GO Molecular Functions	GO:0005201	extracellular matrix structural constituent	-33.7274	-31.133	69/165	176,633,920,1116,1277,1278,1281,1285,1286,1289,1290,1291,1292,1293,1294,1295,1296,1298,1299,1300,1303,1305,1310,1311,1404,1462,1634,1805,2199,2200,2201,2202,2331,3371,3491,3730,3908,3909,3918,4052,4053,4060,4239,4256,4969,5118,7045,7057,7058,7837,7980,8076,10085,10216,10418,10631,10875,11117,22795,22915,25878,25890,27286,54829,64129,81578,91522,169044,255743	ACAN,BGN,CD4,CHI3L1,COL1A1,COL1A2,COL3A1,COL4A3,COL4A4,COL5A1,COL5A2,COL6A1,COL6A2,COL6A3,COL7A1,COL8A1,COL8A2,COL9A2,COL9A3,COL10A1,COL12A1,COL13A1,COL19A1,COMP,HAPLN1,VCAN,DCN,DPT,FBLN2,FBN1,FBN2,EFEMP1,FMOD,TNC,CCN1,ANOS1,LAMA2,LAMA3,LAMC2,LTBP1,LTBP2,LUM,MFAP4,MGP,OGN,PCOLCE,TGFBI,THBS1,THBS2,PXDN,TFPI2,MFAP5,EDIL3,PRG4,SPON1,POSTN,FGL2,EMILIN1,NID2,MMRN1,MXRA5,ABI3BP,SRPX2,ASPN,TINAGL1,COL21…
1_Member	GO Molecular Functions	GO:0005198	structural molecule activity	-6.35844	-4.93348	91/714	119,176,286,288,633,916,917,920,1116,1277,1278,1281,1285,1286,1289,1290,1291,1292,1293,1294,1295,1296,1298,1299,1300,1303,1305,1310,1311,1364,1404,1462,1634,1674,1741,1805,2199,2200,2201,2202,2331,3371,3491,3730,3875,3908,3909,3918,4052,4053,4060,4130,4131,4239,4256,4604,4741,4747,4969,5010,5118,5493,7045,7057,7058,7277,7837,7851,7980,8076,10085,10216,10418,10529,10631,10875,11117,22795,22915,258…	ADD2,ACAN,ANK1,ANK3,BGN,CD3E,CD3G,CD4,CHI3L1,COL1A1,COL1A2,COL3A1,COL4A3,COL4A4,COL5A1,COL5A2,COL6A1,COL6A2,COL6A3,COL7A1,COL8A1,COL8A2,COL9A2,COL9A3,COL10A1,COL12A1,COL13A1,COL19A1,COMP,CLDN4,HAPLN1,VCAN,DCN,DES,DLG3,DPT,FBLN2,FBN1,FBN2,EFEMP1,FMOD,TNC,CCN1,ANOS1,KRT18,LAMA2,LAMA3,LAMC2,LTBP1,LTBP2,LUM,MAP1A,MAP1B,MFAP4,MGP,MYBPC1,NEFM,NEFL,OGN,CLDN11,PCOLCE,PPL,TGFBI,THBS1,THBS2,TUBA4A,PXDN,MAL…
2_Summary	GO Biological Processes	GO:0046649	lymphocyte activation	-72.8843	-68.8351	219/748	101,135,199,301,399,558,602,639,643,860,861,911,912,914,915,916,917,920,921,923,924,925,926,930,931,939,940,941,942,944,952,958,959,970,972,973,1235,1236,1378,1380,1493,1794,1803,1840,1880,1948,2150,2185,2207,2213,2268,2322,2323,2529,2625,2736,2841,3071,3087,3109,3111,3113,3115,3458,3553,3559,3566,3569,3575,3586,3589,3592,3594,3600,3606,3620,3624,3635,3659,3676,3683,3689,3702,3718,3902,3932,3936,…	ADAM8,ADORA2A,AIF1,ANXA1,RHOH,AXL,BCL3,PRDM1,CXCR5,RUNX2,RUNX1,CD1C,CD1D,CD2,CD3D,CD3E,CD3G,CD4,CD5,CD6,CD7,CD8A,CD8B,CD19,MS4A1,CD27,CD28,CD80,CD86,TNFSF8,CD38,CD40,CD40LG,CD70,CD74,CD79A,CCR6,CCR7,CR1,CR2,CTLA4,DOCK2,DPP4,DTX1,GPR183,EFNB2,F2RL1,PTK2B,FCER1G,FCGR2B,FGR,FLT3,FLT3LG,FUT7,GATA3,GLI2,GPR18,NCKAP1L,HHEX,HLA-DMB,HLA-DOA,HLA-DPA1,HLA-DPB1,IFNG,IL1B,IL2RA,IL4R,IL6,IL7R,IL10,IL11,IL12A,…
2_Member	GO Biological Processes	GO:0046649	lymphocyte activation	-72.8843	-68.8351	219/748	101,135,199,301,399,558,602,639,643,860,861,911,912,914,915,916,917,920,921,923,924,925,926,930,931,939,940,941,942,944,952,958,959,970,972,973,1235,1236,1378,1380,1493,1794,1803,1840,1880,1948,2150,2185,2207,2213,2268,2322,2323,2529,2625,2736,2841,3071,3087,3109,3111,3113,3115,3458,3553,3559,3566,3569,3575,3586,3589,3592,3594,3600,3606,3620,3624,3635,3659,3676,3683,3689,3702,3718,3902,3932,3936,…	ADAM8,ADORA2A,AIF1,ANXA1,RHOH,AXL,BCL3,PRDM1,CXCR5,RUNX2,RUNX1,CD1C,CD1D,CD2,CD3D,CD3E,CD3G,CD4,CD5,CD6,CD7,CD8A,CD8B,CD19,MS4A1,CD27,CD28,CD80,CD86,TNFSF8,CD38,CD40,CD40LG,CD70,CD74,CD79A,CCR6,CCR7,CR1,CR2,CTLA4,DOCK2,DPP4,DTX1,GPR183,EFNB2,F2RL1,PTK2B,FCER1G,FCGR2B,FGR,FLT3,FLT3LG,FUT7,GATA3,GLI2,GPR18,NCKAP1L,HHEX,HLA-DMB,HLA-DOA,HLA-DPA1,HLA-DPB1,IFNG,IL1B,IL2RA,IL4R,IL6,IL7R,IL10,IL11,IL12A,…
2_Member	GO Biological Processes	GO:0042110	T cell activation	-71.28	-67.4069	170/472	101,135,199,301,399,602,639,860,861,911,912,914,915,916,917,920,921,923,924,925,926,939,940,941,942,944,959,970,972,1235,1236,1378,1493,1794,1803,1840,1880,1948,2150,2207,2213,2529,2625,2736,2841,3071,3109,3111,3113,3115,3458,3553,3559,3566,3569,3575,3586,3592,3594,3600,3606,3620,3659,3683,3702,3718,3902,3932,3936,3955,3965,4063,4067,4773,5133,5294,5320,5588,5734,5777,5788,5880,6097,6304,6347,635…	ADAM8,ADORA2A,AIF1,ANXA1,RHOH,BCL3,PRDM1,RUNX2,RUNX1,CD1C,CD1D,CD2,CD3D,CD3E,CD3G,CD4,CD5,CD6,CD7,CD8A,CD8B,CD27,CD28,CD80,CD86,TNFSF8,CD40LG,CD70,CD74,CCR6,CCR7,CR1,CTLA4,DOCK2,DPP4,DTX1,GPR183,EFNB2,F2RL1,FCER1G,FCGR2B,FUT7,GATA3,GLI2,GPR18,NCKAP1L,HLA-DMB,HLA-DOA,HLA-DPA1,HLA-DPB1,IFNG,IL1B,IL2RA,IL4R,IL6,IL7R,IL10,IL12A,IL12RB1,IL15,IL18,IDO1,IRF1,ITGAL,ITK,JAK3,LAG3,LCK,LCP1,LFNG,LGALS9,LY9,…
2_Member	GO Biological Processes	GO:0030155	regulation of cell adhesion	-70.6914	-66.9432	211/716	101,135,199,246,284,288,301,395,397,399,650,654,655,861,912,916,920,921,923,939,940,941,942,959,970,972,1012,1236,1277,1295,1435,1493,1545,1600,1803,1840,1842,1843,1901,1948,2041,2042,2049,2185,2199,2213,2294,2303,2529,2625,2633,2736,2833,3071,3109,3113,3115,3371,3381,3458,3491,3553,3559,3566,3569,3575,3586,3592,3594,3600,3606,3620,3655,3659,3673,3676,3678,3689,3718,3902,3908,3909,3932,3965,3976,…	ADAM8,ADORA2A,AIF1,ALOX15,ANGPT1,ANK3,ANXA1,ARHGAP6,ARHGDIB,RHOH,BMP2,BMP6,BMP7,RUNX1,CD1D,CD3E,CD4,CD5,CD6,CD27,CD28,CD80,CD86,CD40LG,CD70,CD74,CDH13,CCR7,COL1A1,COL8A1,CSF1,CTLA4,CYP1B1,DAB1,DPP4,DTX1,ECM2,DUSP1,S1PR1,EFNB2,EPHA1,EPHA3,EPHB3,PTK2B,FBLN2,FCGR2B,FOXF1,FOXC2,FUT7,GATA3,GBP1,GLI2,CXCR3,NCKAP1L,HLA-DMB,HLA-DPA1,HLA-DPB1,TNC,IBSP,IFNG,CCN1,IL1B,IL2RA,IL4R,IL6,IL7R,IL10,IL12A,IL12RB1,…
2_Member	GO Biological Processes	GO:0045785	positive regulation of cell adhesion	-64.5991	-61.027	152/416	101,199,246,284,288,301,399,655,861,912,916,920,921,923,939,940,941,942,959,970,972,1012,1236,1295,1435,1493,1803,1842,1948,2041,2185,2199,2294,2303,2529,2625,2736,3071,3109,3113,3115,3381,3458,3491,3553,3559,3566,3569,3575,3586,3592,3594,3600,3606,3655,3673,3676,3678,3689,3718,3932,3965,3976,4067,5133,5212,5329,5345,5420,5588,5724,5764,5777,5788,6288,6347,6352,6363,6366,6375,6387,6401,6403,6422,…	ADAM8,AIF1,ALOX15,ANGPT1,ANK3,ANXA1,RHOH,BMP7,RUNX1,CD1D,CD3E,CD4,CD5,CD6,CD27,CD28,CD80,CD86,CD40LG,CD70,CD74,CDH13,CCR7,COL8A1,CSF1,CTLA4,DPP4,ECM2,EFNB2,EPHA1,PTK2B,FBLN2,FOXF1,FOXC2,FUT7,GATA3,GLI2,NCKAP1L,HLA-DMB,HLA-DPA1,HLA-DPB1,IBSP,IFNG,CCN1,IL1B,IL2RA,IL4R,IL6,IL7R,IL10,IL12A,IL12RB1,IL15,IL18,ITGA6,ITGA2,ITGA4,ITGA5,ITGB2,JAK3,LCK,LGALS9,LIF,LYN,PDCD1,VIT,PLAUR,SERPINF2,PODXL,PRKCQ,PTA…
2_Member	GO Biological Processes	GO:0050865	regulation of cell activation	-64.2477	-60.8047	189/632	101,135,199,301,399,558,639,671,861,912,914,916,920,921,923,930,939,940,941,942,944,952,958,959,970,972,1050,1236,1268,1269,1378,1490,1493,1803,1840,1880,1948,2150,2207,2213,2268,2294,2323,2625,2736,3071,3109,3111,3113,3115,3458,3553,3559,3566,3569,3575,3586,3592,3594,3598,3600,3606,3620,3624,3635,3659,3684,3689,3718,3902,3929,3932,3965,4067,4332,4773,5133,5154,5155,5156,5159,5320,5341,5588,5724,…	ADAM8,ADORA2A,AIF1,ANXA1,RHOH,AXL,PRDM1,BPI,RUNX1,CD1D,CD2,CD3E,CD4,CD5,CD6,CD19,CD27,CD28,CD80,CD86,TNFSF8,CD38,CD40,CD40LG,CD70,CD74,CEBPA,CCR7,CNR1,CNR2,CR1,CCN2,CTLA4,DPP4,DTX1,GPR183,EFNB2,F2RL1,FCER1G,FCGR2B,FGR,FOXF1,FLT3LG,GATA3,GLI2,NCKAP1L,HLA-DMB,HLA-DOA,HLA-DPA1,HLA-DPB1,IFNG,IL1B,IL2RA,IL4R,IL6,IL7R,IL10,IL12A,IL12RB1,IL13RA2,IL15,IL18,IDO1,INHBA,INPP5D,IRF1,ITGAM,ITGB2,JAK3,LAG3,LBP…
2_Member	GO Biological Processes	GO:0002521	leukocyte differentiation	-61.3218	-58.006	167/522	101,301,399,558,602,639,714,760,860,861,863,912,914,915,916,917,920,925,930,931,939,940,941,942,944,959,972,973,1050,1230,1235,1236,1378,1380,1435,1436,1493,1794,1840,1880,2124,2150,2185,2200,2207,2213,2322,2323,2529,2625,2736,2841,3059,3071,3087,3106,3111,3458,3553,3559,3566,3569,3575,3586,3589,3592,3594,3600,3606,3624,3635,3659,3676,3702,3718,3902,3932,3955,3965,3976,4063,4067,4242,4318,4773,49…	ADAM8,ANXA1,RHOH,AXL,BCL3,PRDM1,C1QC,CA2,RUNX2,RUNX1,CBFA2T3,CD1D,CD2,CD3D,CD3E,CD3G,CD4,CD8A,CD19,MS4A1,CD27,CD28,CD80,CD86,TNFSF8,CD40LG,CD74,CD79A,CEBPA,CCR1,CCR6,CCR7,CR1,CR2,CSF1,CSF1R,CTLA4,DOCK2,DTX1,GPR183,EVI2B,F2RL1,PTK2B,FBN1,FCER1G,FCGR2B,FLT3,FLT3LG,FUT7,GATA3,GLI2,GPR18,HCLS1,NCKAP1L,HHEX,HLA-B,HLA-DOA,IFNG,IL1B,IL2RA,IL4R,IL6,IL7R,IL10,IL11,IL12A,IL12RB1,IL15,IL18,INHBA,INPP5D,IRF1…
2_Member	GO Biological Processes	GO:0002694	regulation of leukocyte activation	-61.3148	-58.006	178/588	101,135,199,301,399,558,639,671,861,912,914,916,920,921,923,930,939,940,941,942,944,952,958,959,970,972,1050,1236,1268,1269,1378,1493,1803,1840,1880,1948,2150,2207,2213,2268,2294,2323,2625,2736,3071,3109,3111,3113,3115,3458,3553,3559,3566,3569,3575,3586,3592,3594,3598,3600,3606,3620,3624,3635,3659,3684,3689,3718,3902,3929,3932,3965,4067,4332,4773,5133,5320,5588,5724,5777,5788,5880,6347,6352,6363,…	ADAM8,ADORA2A,AIF1,ANXA1,RHOH,AXL,PRDM1,BPI,RUNX1,CD1D,CD2,CD3E,CD4,CD5,CD6,CD19,CD27,CD28,CD80,CD86,TNFSF8,CD38,CD40,CD40LG,CD70,CD74,CEBPA,CCR7,CNR1,CNR2,CR1,CTLA4,DPP4,DTX1,GPR183,EFNB2,F2RL1,FCER1G,FCGR2B,FGR,FOXF1,FLT3LG,GATA3,GLI2,NCKAP1L,HLA-DMB,HLA-DOA,HLA-DPA1,HLA-DPB1,IFNG,IL1B,IL2RA,IL4R,IL6,IL7R,IL10,IL12A,IL12RB1,IL13RA2,IL15,IL18,IDO1,INHBA,INPP5D,IRF1,ITGAM,ITGB2,JAK3,LAG3,LBP,LCK,…
2_Member	GO Biological Processes	GO:0007159	leukocyte cell-cell adhesion	-60.8357	-57.5647	135/349	101,119,135,199,301,399,655,861,912,916,920,921,923,939,940,941,942,959,970,972,1236,1493,1524,1803,1840,1948,2213,2529,2625,2650,2736,3071,3109,3113,3115,3458,3553,3559,3566,3569,3575,3586,3592,3594,3600,3606,3620,3659,3676,3678,3683,3689,3718,3902,3932,3965,4067,4907,5133,5175,5320,5588,5724,5777,5788,5880,6279,6280,6347,6352,6363,6366,6375,6387,6401,6402,6403,6404,6693,6850,7070,7124,7409,7412…	ADAM8,ADD2,ADORA2A,AIF1,ANXA1,RHOH,BMP7,RUNX1,CD1D,CD3E,CD4,CD5,CD6,CD27,CD28,CD80,CD86,CD40LG,CD70,CD74,CCR7,CTLA4,CX3CR1,DPP4,DTX1,EFNB2,FCGR2B,FUT7,GATA3,GCNT1,GLI2,NCKAP1L,HLA-DMB,HLA-DPA1,HLA-DPB1,IFNG,IL1B,IL2RA,IL4R,IL6,IL7R,IL10,IL12A,IL12RB1,IL15,IL18,IDO1,IRF1,ITGA4,ITGA5,ITGAL,ITGB2,JAK3,LAG3,LCK,LGALS9,LYN,NT5E,PDCD1,PECAM1,PLA2G2A,PRKCQ,PTAFR,PTPN6,PTPRC,RAC2,S100A8,S100A9,CCL2,CCL5,…
2_Member	GO Biological Processes	GO:0050863	regulation of T cell activation	-56.6862	-53.4821	125/321	101,135,199,301,399,639,861,912,914,916,920,921,923,939,940,941,942,944,959,970,972,1236,1378,1493,1803,1840,1948,2213,2625,2736,3071,3109,3111,3113,3115,3458,3553,3559,3566,3569,3575,3586,3592,3594,3600,3606,3620,3659,3718,3902,3932,3965,4067,4773,5133,5320,5588,5777,5788,5880,6347,6352,6363,6366,6375,6693,6850,6935,7070,7133,7409,7412,7535,8600,8651,8740,8784,8876,9402,9760,9840,10125,10148,102…	ADAM8,ADORA2A,AIF1,ANXA1,RHOH,PRDM1,RUNX1,CD1D,CD2,CD3E,CD4,CD5,CD6,CD27,CD28,CD80,CD86,TNFSF8,CD40LG,CD70,CD74,CCR7,CR1,CTLA4,DPP4,DTX1,EFNB2,FCGR2B,GATA3,GLI2,NCKAP1L,HLA-DMB,HLA-DOA,HLA-DPA1,HLA-DPB1,IFNG,IL1B,IL2RA,IL4R,IL6,IL7R,IL10,IL12A,IL12RB1,IL15,IL18,IDO1,IRF1,JAK3,LAG3,LCK,LGALS9,LYN,NFATC2,PDCD1,PLA2G2A,PRKCQ,PTPN6,PTPRC,RAC2,CCL2,CCL5,CCL19,CCL21,XCL1,SPN,SYK,ZEB1,THY1,TNFRSF1B,VAV1…
2_Member	GO Biological Processes	GO:0022409	positive regulation of cell-cell adhesion	-55.3086	-52.1888	113/269	101,199,246,288,301,399,655,861,912,916,920,921,923,939,940,941,942,959,970,972,1236,1493,1803,1948,2529,2625,2736,3071,3109,3113,3115,3458,3553,3559,3566,3569,3575,3586,3592,3594,3600,3606,3655,3676,3689,3718,3932,3965,4067,5133,5329,5345,5420,5588,5724,5777,5788,6347,6352,6363,6366,6375,6401,6403,6850,7070,7124,7409,7412,7474,7535,8600,8613,8631,8651,8728,8740,8876,9223,9402,9840,10125,10148,10…	ADAM8,AIF1,ALOX15,ANK3,ANXA1,RHOH,BMP7,RUNX1,CD1D,CD3E,CD4,CD5,CD6,CD27,CD28,CD80,CD86,CD40LG,CD70,CD74,CCR7,CTLA4,DPP4,EFNB2,FUT7,GATA3,GLI2,NCKAP1L,HLA-DMB,HLA-DPA1,HLA-DPB1,IFNG,IL1B,IL2RA,IL4R,IL6,IL7R,IL10,IL12A,IL12RB1,IL15,IL18,ITGA6,ITGA4,ITGB2,JAK3,LCK,LGALS9,LYN,PDCD1,PLAUR,SERPINF2,PODXL,PRKCQ,PTAFR,PTPN6,PTPRC,CCL2,CCL5,CCL19,CCL21,XCL1,SELE,SELP,SYK,THY1,TNF,VAV1,VCAM1,WNT5A,ZAP70,TN…
2_Member	GO Biological Processes	GO:0051249	regulation of lymphocyte activation	-54.6534	-51.5584	155/501	101,135,199,301,399,558,639,861,912,914,916,920,921,923,930,939,940,941,942,944,952,958,959,970,972,1236,1378,1493,1803,1840,1880,1948,2213,2268,2323,2625,2736,3071,3109,3111,3113,3115,3458,3553,3559,3566,3569,3575,3586,3592,3594,3600,3606,3620,3624,3635,3659,3718,3902,3932,3965,4067,4332,4773,5133,5320,5588,5777,5788,5880,6347,6352,6363,6366,6375,6422,6664,6693,6850,6935,7040,7070,7099,7133,7293…	ADAM8,ADORA2A,AIF1,ANXA1,RHOH,AXL,PRDM1,RUNX1,CD1D,CD2,CD3E,CD4,CD5,CD6,CD19,CD27,CD28,CD80,CD86,TNFSF8,CD38,CD40,CD40LG,CD70,CD74,CCR7,CR1,CTLA4,DPP4,DTX1,GPR183,EFNB2,FCGR2B,FGR,FLT3LG,GATA3,GLI2,NCKAP1L,HLA-DMB,HLA-DOA,HLA-DPA1,HLA-DPB1,IFNG,IL1B,IL2RA,IL4R,IL6,IL7R,IL10,IL12A,IL12RB1,IL15,IL18,IDO1,INHBA,INPP5D,IRF1,JAK3,LAG3,LCK,LGALS9,LYN,MNDA,NFATC2,PDCD1,PLA2G2A,PRKCQ,PTPN6,PTPRC,RAC2,CCL…
2_Member	GO Biological Processes	GO:0022407	regulation of cell-cell adhesion	-52.6369	-49.5654	139/422	101,135,199,246,288,301,399,650,654,655,861,912,916,920,921,923,939,940,941,942,959,970,972,1236,1493,1803,1840,1948,2049,2213,2529,2625,2736,3071,3109,3113,3115,3458,3553,3559,3566,3569,3575,3586,3592,3594,3600,3606,3620,3655,3659,3676,3689,3718,3902,3932,3965,4067,5133,5320,5329,5345,5420,5588,5724,5777,5788,6347,6352,6363,6366,6375,6387,6401,6403,6693,6850,7040,7070,7124,7409,7412,7474,7535,86…	ADAM8,ADORA2A,AIF1,ALOX15,ANK3,ANXA1,RHOH,BMP2,BMP6,BMP7,RUNX1,CD1D,CD3E,CD4,CD5,CD6,CD27,CD28,CD80,CD86,CD40LG,CD70,CD74,CCR7,CTLA4,DPP4,DTX1,EFNB2,EPHB3,FCGR2B,FUT7,GATA3,GLI2,NCKAP1L,HLA-DMB,HLA-DPA1,HLA-DPB1,IFNG,IL1B,IL2RA,IL4R,IL6,IL7R,IL10,IL12A,IL12RB1,IL15,IL18,IDO1,ITGA6,IRF1,ITGA4,ITGB2,JAK3,LAG3,LCK,LGALS9,LYN,PDCD1,PLA2G2A,PLAUR,SERPINF2,PODXL,PRKCQ,PTAFR,PTPN6,PTPRC,CCL2,CCL5,CCL19,…
2_Member	GO Biological Processes	GO:1903037	regulation of leukocyte cell-cell adhesion	-52.2776	-49.2284	119/315	101,135,199,301,399,861,912,916,920,921,923,939,940,941,942,959,970,972,1236,1493,1803,1840,1948,2213,2529,2625,2736,3071,3109,3113,3115,3458,3553,3559,3566,3569,3575,3586,3592,3594,3600,3606,3620,3659,3676,3689,3718,3902,3932,3965,4067,5133,5320,5588,5724,5777,5788,6347,6352,6363,6366,6375,6387,6401,6403,6693,6850,7070,7124,7409,7412,7535,8600,8631,8651,8740,8876,9402,9840,10125,10148,10288,1067…	ADAM8,ADORA2A,AIF1,ANXA1,RHOH,RUNX1,CD1D,CD3E,CD4,CD5,CD6,CD27,CD28,CD80,CD86,CD40LG,CD70,CD74,CCR7,CTLA4,DPP4,DTX1,EFNB2,FCGR2B,FUT7,GATA3,GLI2,NCKAP1L,HLA-DMB,HLA-DPA1,HLA-DPB1,IFNG,IL1B,IL2RA,IL4R,IL6,IL7R,IL10,IL12A,IL12RB1,IL15,IL18,IDO1,IRF1,ITGA4,ITGB2,JAK3,LAG3,LCK,LGALS9,LYN,PDCD1,PLA2G2A,PRKCQ,PTAFR,PTPN6,PTPRC,CCL2,CCL5,CCL19,CCL21,XCL1,CXCL12,SELE,SELP,SPN,SYK,THY1,TNF,VAV1,VCAM1,ZAP7…
2_Member	GO Biological Processes	GO:0030098	lymphocyte differentiation	-51.8029	-48.7748	126/355	101,301,399,558,602,639,860,861,912,914,915,916,917,920,925,930,931,939,940,941,942,944,959,972,973,1235,1236,1378,1380,1493,1794,1840,1880,2185,2207,2213,2322,2323,2529,2625,2736,2841,3071,3087,3111,3458,3553,3559,3566,3569,3575,3586,3589,3592,3594,3600,3606,3624,3635,3659,3676,3702,3718,3902,3932,3955,3965,4063,4242,4773,5452,5734,5777,5788,6097,6304,6363,6422,6688,6693,6850,6932,6935,7409,7412…	ADAM8,ANXA1,RHOH,AXL,BCL3,PRDM1,RUNX2,RUNX1,CD1D,CD2,CD3D,CD3E,CD3G,CD4,CD8A,CD19,MS4A1,CD27,CD28,CD80,CD86,TNFSF8,CD40LG,CD74,CD79A,CCR6,CCR7,CR1,CR2,CTLA4,DOCK2,DTX1,GPR183,PTK2B,FCER1G,FCGR2B,FLT3,FLT3LG,FUT7,GATA3,GLI2,GPR18,NCKAP1L,HHEX,HLA-DOA,IFNG,IL1B,IL2RA,IL4R,IL6,IL7R,IL10,IL11,IL12A,IL12RB1,IL15,IL18,INHBA,INPP5D,IRF1,ITGA4,ITK,JAK3,LAG3,LCK,LFNG,LGALS9,LY9,MFNG,NFATC2,POU2F2,PTGER4,P…
2_Member	GO Biological Processes	GO:1903039	positive regulation of leukocyte cell-cell adhesion	-50.4942	-47.4863	99/226	101,199,301,399,861,912,916,920,921,923,939,940,941,942,959,970,972,1236,1493,1803,1948,2529,2625,2736,3071,3109,3113,3115,3458,3553,3559,3566,3569,3575,3592,3594,3600,3606,3676,3689,3718,3932,3965,4067,5133,5588,5724,5777,5788,6347,6352,6363,6366,6375,6401,6403,6850,7070,7124,7409,7412,7535,8600,8631,8651,8740,8876,9402,9840,10125,10148,10288,10673,10859,11006,11151,22914,23308,26191,29851,30835…	ADAM8,AIF1,ANXA1,RHOH,RUNX1,CD1D,CD3E,CD4,CD5,CD6,CD27,CD28,CD80,CD86,CD40LG,CD70,CD74,CCR7,CTLA4,DPP4,EFNB2,FUT7,GATA3,GLI2,NCKAP1L,HLA-DMB,HLA-DPA1,HLA-DPB1,IFNG,IL1B,IL2RA,IL4R,IL6,IL7R,IL12A,IL12RB1,IL15,IL18,ITGA4,ITGB2,JAK3,LCK,LGALS9,LYN,PDCD1,PRKCQ,PTAFR,PTPN6,PTPRC,CCL2,CCL5,CCL19,CCL21,XCL1,SELE,SELP,SYK,THY1,TNF,VAV1,VCAM1,ZAP70,TNFSF11,SKAP1,SOCS1,TNFSF14,VNN1,GRAP2,TESPA1,RASGRP1,EBI…
2_Member	GO Biological Processes	GO:0070661	leukocyte proliferation	-48.0785	-45.1262	112/303	199,301,912,916,920,923,930,931,940,941,942,944,952,958,959,970,972,973,1191,1380,1435,1436,1493,1636,1794,1880,2150,2213,2322,2323,3071,3087,3109,3113,3115,3553,3559,3569,3575,3586,3592,3594,3600,3606,3620,3635,3659,3718,3965,4064,4067,4332,4773,5294,5320,5588,5777,5788,5880,6304,6352,6355,6363,6375,6664,6693,6850,7099,7133,7293,7305,7412,7535,7940,8600,8740,10148,10288,10673,10859,11035,11151,1…	AIF1,ANXA1,CD1D,CD3E,CD4,CD6,CD19,MS4A1,CD28,CD80,CD86,TNFSF8,CD38,CD40,CD40LG,CD70,CD74,CD79A,CLU,CR2,CSF1,CSF1R,CTLA4,ACE,DOCK2,GPR183,F2RL1,FCGR2B,FLT3,FLT3LG,NCKAP1L,HHEX,HLA-DMB,HLA-DPA1,HLA-DPB1,IL1B,IL2RA,IL6,IL7R,IL10,IL12A,IL12RB1,IL15,IL18,IDO1,INPP5D,IRF1,JAK3,LGALS9,CD180,LYN,MNDA,NFATC2,PIK3CG,PLA2G2A,PRKCQ,PTPN6,PTPRC,RAC2,SATB1,CCL5,CCL8,CCL19,XCL1,SOX11,SPN,SYK,TLR4,TNFRSF1B,TNFRS…
2_Member	GO Biological Processes	GO:0050867	positive regulation of cell activation	-46.8413	-43.9535	129/406	101,199,301,399,558,861,912,914,916,920,921,923,939,940,941,942,952,958,959,970,972,1050,1236,1490,1493,1803,1880,1948,2150,2207,2268,2323,2625,2736,3071,3109,3113,3115,3458,3553,3559,3566,3569,3575,3586,3592,3594,3600,3606,3635,3684,3689,3718,3929,3932,3965,4067,4773,5133,5159,5341,5588,5724,5777,5788,6347,6352,6363,6366,6375,6403,6850,7040,7057,7070,7099,7293,7305,7409,7412,7474,7535,8600,8651,…	ADAM8,AIF1,ANXA1,RHOH,AXL,RUNX1,CD1D,CD2,CD3E,CD4,CD5,CD6,CD27,CD28,CD80,CD86,CD38,CD40,CD40LG,CD70,CD74,CEBPA,CCR7,CCN2,CTLA4,DPP4,GPR183,EFNB2,F2RL1,FCER1G,FGR,FLT3LG,GATA3,GLI2,NCKAP1L,HLA-DMB,HLA-DPA1,HLA-DPB1,IFNG,IL1B,IL2RA,IL4R,IL6,IL7R,IL10,IL12A,IL12RB1,IL15,IL18,INPP5D,ITGAM,ITGB2,JAK3,LBP,LCK,LGALS9,LYN,NFATC2,PDCD1,PDGFRB,PLEK,PRKCQ,PTAFR,PTPN6,PTPRC,CCL2,CCL5,CCL19,CCL21,XCL1,SELP,SY…
2_Member	GO Biological Processes	GO:0050870	positive regulation of T cell activation	-46.8072	-43.9341	91/206	101,199,301,399,861,912,916,920,921,923,939,940,941,942,959,970,972,1236,1493,1803,1948,2625,2736,3071,3109,3113,3115,3458,3553,3559,3566,3569,3575,3592,3594,3600,3606,3718,3932,3965,4067,5133,5588,5777,5788,6347,6352,6363,6366,6375,6850,7070,7409,7412,7535,8600,8651,8740,8876,9402,9840,10125,10148,10288,10673,10859,11006,11151,22914,23308,26191,29851,30835,50943,54440,55423,64115,64127,64926,803…	ADAM8,AIF1,ANXA1,RHOH,RUNX1,CD1D,CD3E,CD4,CD5,CD6,CD27,CD28,CD80,CD86,CD40LG,CD70,CD74,CCR7,CTLA4,DPP4,EFNB2,GATA3,GLI2,NCKAP1L,HLA-DMB,HLA-DPA1,HLA-DPB1,IFNG,IL1B,IL2RA,IL4R,IL6,IL7R,IL12A,IL12RB1,IL15,IL18,JAK3,LCK,LGALS9,LYN,PDCD1,PRKCQ,PTPN6,PTPRC,CCL2,CCL5,CCL19,CCL21,XCL1,SYK,THY1,VAV1,VCAM1,ZAP70,TNFSF11,SOCS1,TNFSF14,VNN1,GRAP2,TESPA1,RASGRP1,EBI3,LILRB2,TNFSF13B,LILRB1,LILRB4,CORO1A,KLRK…
2_Member	GO Biological Processes	GO:0032943	mononuclear cell proliferation	-45.0448	-42.1997	104/279	199,301,912,916,920,923,930,931,940,941,942,944,952,958,959,970,972,973,1380,1435,1493,1636,1794,1880,2213,2322,2323,3071,3109,3113,3115,3553,3559,3569,3575,3586,3592,3594,3600,3606,3620,3635,3659,3718,3965,4064,4067,4332,4773,5294,5320,5588,5777,5788,5880,6304,6352,6363,6375,6664,6693,6850,7099,7133,7293,7305,7412,7535,7940,8740,10148,10288,10673,10859,11035,11151,11314,11326,22806,23308,23495,2…	AIF1,ANXA1,CD1D,CD3E,CD4,CD6,CD19,MS4A1,CD28,CD80,CD86,TNFSF8,CD38,CD40,CD40LG,CD70,CD74,CD79A,CR2,CSF1,CTLA4,ACE,DOCK2,GPR183,FCGR2B,FLT3,FLT3LG,NCKAP1L,HLA-DMB,HLA-DPA1,HLA-DPB1,IL1B,IL2RA,IL6,IL7R,IL10,IL12A,IL12RB1,IL15,IL18,IDO1,INPP5D,IRF1,JAK3,LGALS9,CD180,LYN,MNDA,NFATC2,PIK3CG,PLA2G2A,PRKCQ,PTPN6,PTPRC,RAC2,SATB1,CCL5,CCL19,XCL1,SOX11,SPN,SYK,TLR4,TNFRSF1B,TNFRSF4,TYROBP,VCAM1,ZAP70,LST1…
2_Member	GO Biological Processes	GO:0046651	lymphocyte proliferation	-43.7805	-40.9488	102/276	199,301,912,916,920,923,930,931,940,941,942,944,952,958,959,970,972,973,1380,1493,1794,1880,2213,2322,2323,3071,3109,3113,3115,3553,3559,3569,3575,3586,3592,3594,3600,3606,3620,3635,3659,3718,3965,4064,4067,4332,4773,5294,5320,5588,5777,5788,5880,6304,6352,6363,6375,6664,6693,6850,7099,7133,7293,7305,7412,7535,7940,8740,10148,10288,10673,10859,11035,11151,11314,11326,22806,23308,23495,23529,23705…	AIF1,ANXA1,CD1D,CD3E,CD4,CD6,CD19,MS4A1,CD28,CD80,CD86,TNFSF8,CD38,CD40,CD40LG,CD70,CD74,CD79A,CR2,CTLA4,DOCK2,GPR183,FCGR2B,FLT3,FLT3LG,NCKAP1L,HLA-DMB,HLA-DPA1,HLA-DPB1,IL1B,IL2RA,IL6,IL7R,IL10,IL12A,IL12RB1,IL15,IL18,IDO1,INPP5D,IRF1,JAK3,LGALS9,CD180,LYN,MNDA,NFATC2,PIK3CG,PLA2G2A,PRKCQ,PTPN6,PTPRC,RAC2,SATB1,CCL5,CCL19,XCL1,SOX11,SPN,SYK,TLR4,TNFRSF1B,TNFRSF4,TYROBP,VCAM1,ZAP70,LST1,TNFSF14,…
2_Member	GO Biological Processes	GO:0002696	positive regulation of leukocyte activation	-43.3586	-40.5398	122/391	101,199,301,399,558,861,912,914,916,920,921,923,939,940,941,942,952,958,959,970,972,1050,1236,1493,1803,1880,1948,2150,2207,2268,2323,2625,2736,3071,3109,3113,3115,3458,3553,3559,3566,3569,3575,3586,3592,3594,3600,3606,3635,3684,3689,3718,3929,3932,3965,4067,4773,5133,5588,5724,5777,5788,6347,6352,6363,6366,6375,6850,7040,7057,7070,7099,7293,7305,7409,7412,7474,7535,8600,8651,8740,8876,9402,9760,…	ADAM8,AIF1,ANXA1,RHOH,AXL,RUNX1,CD1D,CD2,CD3E,CD4,CD5,CD6,CD27,CD28,CD80,CD86,CD38,CD40,CD40LG,CD70,CD74,CEBPA,CCR7,CTLA4,DPP4,GPR183,EFNB2,F2RL1,FCER1G,FGR,FLT3LG,GATA3,GLI2,NCKAP1L,HLA-DMB,HLA-DPA1,HLA-DPB1,IFNG,IL1B,IL2RA,IL4R,IL6,IL7R,IL10,IL12A,IL12RB1,IL15,IL18,INPP5D,ITGAM,ITGB2,JAK3,LBP,LCK,LGALS9,LYN,NFATC2,PDCD1,PRKCQ,PTAFR,PTPN6,PTPRC,CCL2,CCL5,CCL19,CCL21,XCL1,SYK,TGFB1,THBS1,THY1,TLR…
2_Member	GO Biological Processes	GO:0070663	regulation of leukocyte proliferation	-42.7047	-39.8985	91/226	199,301,912,916,920,923,940,941,942,944,952,958,959,970,972,1435,1493,1880,2213,2323,3071,3087,3109,3113,3115,3553,3559,3569,3586,3592,3594,3600,3606,3620,3635,3659,3718,3965,4067,4332,4773,5320,5588,5777,5788,5880,6352,6355,6363,6375,6664,6693,6850,7099,7133,7293,7305,7412,7535,7940,10148,10288,10673,10859,11035,11151,11314,11326,22806,23308,23495,23529,26191,26279,26585,30835,50943,54106,54440,…	AIF1,ANXA1,CD1D,CD3E,CD4,CD6,CD28,CD80,CD86,TNFSF8,CD38,CD40,CD40LG,CD70,CD74,CSF1,CTLA4,GPR183,FCGR2B,FLT3LG,NCKAP1L,HHEX,HLA-DMB,HLA-DPA1,HLA-DPB1,IL1B,IL2RA,IL6,IL10,IL12A,IL12RB1,IL15,IL18,IDO1,INPP5D,IRF1,JAK3,LGALS9,LYN,MNDA,NFATC2,PLA2G2A,PRKCQ,PTPN6,PTPRC,RAC2,CCL5,CCL8,CCL19,XCL1,SOX11,SPN,SYK,TLR4,TNFRSF1B,TNFRSF4,TYROBP,VCAM1,ZAP70,LST1,EBI3,LILRB2,TNFSF13B,LILRB1,RIPK3,CORO1A,CD300A,V…
2_Member	GO Biological Processes	GO:0032944	regulation of mononuclear cell proliferation	-42.3872	-39.5933	88/213	199,301,912,916,920,923,940,941,942,944,952,958,959,970,972,1435,1493,1880,2213,2323,3071,3109,3113,3115,3553,3559,3569,3586,3592,3594,3600,3606,3620,3635,3659,3718,3965,4067,4332,4773,5320,5588,5777,5788,5880,6352,6363,6375,6664,6693,6850,7099,7133,7293,7305,7412,7535,7940,10148,10288,10673,10859,11035,11151,11314,11326,22806,23308,23495,23529,26191,26279,30835,50943,54106,54440,64115,64926,8038…	AIF1,ANXA1,CD1D,CD3E,CD4,CD6,CD28,CD80,CD86,TNFSF8,CD38,CD40,CD40LG,CD70,CD74,CSF1,CTLA4,GPR183,FCGR2B,FLT3LG,NCKAP1L,HLA-DMB,HLA-DPA1,HLA-DPB1,IL1B,IL2RA,IL6,IL10,IL12A,IL12RB1,IL15,IL18,IDO1,INPP5D,IRF1,JAK3,LGALS9,LYN,MNDA,NFATC2,PLA2G2A,PRKCQ,PTPN6,PTPRC,RAC2,CCL5,CCL19,XCL1,SOX11,SPN,SYK,TLR4,TNFRSF1B,TNFRSF4,TYROBP,VCAM1,ZAP70,LST1,EBI3,LILRB2,TNFSF13B,LILRB1,RIPK3,CORO1A,CD300A,VSIG4,IKZF3…
2_Member	GO Biological Processes	GO:0030217	T cell differentiation	-42.334	-39.552	94/243	101,301,399,602,639,860,861,912,914,915,916,917,920,925,939,940,941,942,944,972,1235,1236,1378,1493,1794,1840,1880,2207,2529,2625,2736,2841,3071,3111,3458,3553,3559,3566,3569,3575,3592,3594,3600,3606,3659,3702,3718,3902,3932,3955,3965,4063,4773,5734,5788,6097,6304,6363,6693,6850,6932,6935,7409,7535,8325,8651,8784,8809,8876,9760,9840,9935,10125,10288,10875,11006,11035,26191,26253,26279,30009,50943…	ADAM8,ANXA1,RHOH,BCL3,PRDM1,RUNX2,RUNX1,CD1D,CD2,CD3D,CD3E,CD3G,CD4,CD8A,CD27,CD28,CD80,CD86,TNFSF8,CD74,CCR6,CCR7,CR1,CTLA4,DOCK2,DTX1,GPR183,FCER1G,FUT7,GATA3,GLI2,GPR18,NCKAP1L,HLA-DOA,IFNG,IL1B,IL2RA,IL4R,IL6,IL7R,IL12A,IL12RB1,IL15,IL18,IRF1,ITK,JAK3,LAG3,LCK,LFNG,LGALS9,LY9,NFATC2,PTGER4,PTPRC,RORC,SATB1,CCL19,SPN,SYK,TCF7,ZEB1,VAV1,ZAP70,FZD8,SOCS1,TNFRSF18,IL18R1,VNN1,TOX,TESPA1,MAFB,RASG…
2_Member	GO Biological Processes	GO:0050670	regulation of lymphocyte proliferation	-41.8255	-39.0663	87/211	199,301,912,916,920,923,940,941,942,944,952,958,959,970,972,1493,1880,2213,2323,3071,3109,3113,3115,3553,3559,3569,3586,3592,3594,3600,3606,3620,3635,3659,3718,3965,4067,4332,4773,5320,5588,5777,5788,5880,6352,6363,6375,6664,6693,6850,7099,7133,7293,7305,7412,7535,7940,10148,10288,10673,10859,11035,11151,11314,11326,22806,23308,23495,23529,26191,26279,30835,50943,54106,54440,64115,64926,80380,844…	AIF1,ANXA1,CD1D,CD3E,CD4,CD6,CD28,CD80,CD86,TNFSF8,CD38,CD40,CD40LG,CD70,CD74,CTLA4,GPR183,FCGR2B,FLT3LG,NCKAP1L,HLA-DMB,HLA-DPA1,HLA-DPB1,IL1B,IL2RA,IL6,IL10,IL12A,IL12RB1,IL15,IL18,IDO1,INPP5D,IRF1,JAK3,LGALS9,LYN,MNDA,NFATC2,PLA2G2A,PRKCQ,PTPN6,PTPRC,RAC2,CCL5,CCL19,XCL1,SOX11,SPN,SYK,TLR4,TNFRSF1B,TNFRSF4,TYROBP,VCAM1,ZAP70,LST1,EBI3,LILRB2,TNFSF13B,LILRB1,RIPK3,CORO1A,CD300A,VSIG4,IKZF3,ICOS…
2_Member	GO Biological Processes	GO:0051251	positive regulation of lymphocyte activation	-38.4002	-35.7489	108/346	101,199,301,399,558,861,912,916,920,921,923,939,940,941,942,952,958,959,970,972,1236,1493,1803,1880,1948,2323,2625,2736,3071,3109,3113,3115,3458,3553,3559,3566,3569,3575,3592,3594,3600,3606,3635,3718,3932,3965,4067,4773,5133,5588,5777,5788,6347,6352,6363,6366,6375,6850,7040,7070,7099,7293,7305,7409,7412,7535,8600,8651,8740,8876,9402,9760,9840,10125,10148,10288,10673,10859,11006,11151,22914,23308,…	ADAM8,AIF1,ANXA1,RHOH,AXL,RUNX1,CD1D,CD3E,CD4,CD5,CD6,CD27,CD28,CD80,CD86,CD38,CD40,CD40LG,CD70,CD74,CCR7,CTLA4,DPP4,GPR183,EFNB2,FLT3LG,GATA3,GLI2,NCKAP1L,HLA-DMB,HLA-DPA1,HLA-DPB1,IFNG,IL1B,IL2RA,IL4R,IL6,IL7R,IL12A,IL12RB1,IL15,IL18,INPP5D,JAK3,LCK,LGALS9,LYN,NFATC2,PDCD1,PRKCQ,PTPN6,PTPRC,CCL2,CCL5,CCL19,CCL21,XCL1,SYK,TGFB1,THY1,TLR4,TNFRSF4,TYROBP,VAV1,VCAM1,ZAP70,TNFSF11,SOCS1,TNFSF14,VNN1…
2_Member	GO Biological Processes	GO:1902105	regulation of leukocyte differentiation	-37.8555	-35.2212	96/281	101,301,399,558,639,714,760,861,914,920,939,940,941,942,972,1230,1378,1435,1493,1840,2124,2200,2213,2323,2625,2736,3059,3071,3106,3111,3458,3553,3559,3566,3575,3592,3594,3600,3606,3624,3635,3659,3718,3902,3965,3976,4067,4773,4920,5777,5788,6363,6422,6850,6935,7040,7099,7124,7305,7535,8111,8600,8651,8784,8876,9290,9760,9840,9935,10125,10234,10288,10859,10875,11006,11025,22806,28959,30009,50943,541…	ADAM8,ANXA1,RHOH,AXL,PRDM1,C1QC,CA2,RUNX1,CD2,CD4,CD27,CD28,CD80,CD86,CD74,CCR1,CR1,CSF1,CTLA4,DTX1,EVI2B,FBN1,FCGR2B,FLT3LG,GATA3,GLI2,HCLS1,NCKAP1L,HLA-B,HLA-DOA,IFNG,IL1B,IL2RA,IL4R,IL7R,IL12A,IL12RB1,IL15,IL18,INHBA,INPP5D,IRF1,JAK3,LAG3,LGALS9,LIF,LYN,NFATC2,ROR2,PTPN6,PTPRC,CCL19,SFRP1,SYK,ZEB1,TGFB1,TLR4,TNF,TYROBP,ZAP70,GPR68,TNFSF11,SOCS1,TNFRSF18,VNN1,GPR55,TOX,TESPA1,MAFB,RASGRP1,LRRC1…
2_Member	GO Biological Processes	GO:0042098	T cell proliferation	-33.8215	-31.2194	74/189	199,301,912,916,920,923,940,941,942,944,959,970,1493,1794,3071,3109,3113,3115,3553,3559,3569,3586,3592,3594,3600,3606,3620,3659,3718,3965,5294,5320,5588,5777,5788,5880,6304,6352,6363,6375,6693,6850,7133,7293,7412,7535,8740,10148,10288,10673,10859,11035,11151,11326,23308,23705,26191,26279,30835,50943,54440,56253,64115,64926,80380,81704,84433,84868,126259,160365,283234,339390,729230,100133941	AIF1,ANXA1,CD1D,CD3E,CD4,CD6,CD28,CD80,CD86,TNFSF8,CD40LG,CD70,CTLA4,DOCK2,NCKAP1L,HLA-DMB,HLA-DPA1,HLA-DPB1,IL1B,IL2RA,IL6,IL10,IL12A,IL12RB1,IL15,IL18,IDO1,IRF1,JAK3,LGALS9,PIK3CG,PLA2G2A,PRKCQ,PTPN6,PTPRC,RAC2,SATB1,CCL5,CCL19,XCL1,SPN,SYK,TNFRSF1B,TNFRSF4,VCAM1,ZAP70,TNFSF14,EBI3,LILRB2,TNFSF13B,LILRB1,RIPK3,CORO1A,VSIG4,ICOSLG,CADM1,PTPN22,PLA2G2D,CD209,FOXP3,SASH3,CRTAM,VSIR,RASAL3,PDCD1LG2…
2_Member	GO Biological Processes	GO:0032946	positive regulation of mononuclear cell proliferation	-33.7098	-31.123	62/133	199,301,912,916,920,923,940,941,942,952,958,959,970,972,1435,1880,2323,3071,3109,3113,3115,3553,3559,3569,3592,3594,3600,3606,3718,3965,4773,5588,5788,6352,6363,6375,6850,7099,7293,7412,7535,10148,10288,10673,11151,23308,23529,26191,30835,50943,54106,54440,64926,80380,84433,84868,115352,126259,160365,283234,729230,100133941	AIF1,ANXA1,CD1D,CD3E,CD4,CD6,CD28,CD80,CD86,CD38,CD40,CD40LG,CD70,CD74,CSF1,GPR183,FLT3LG,NCKAP1L,HLA-DMB,HLA-DPA1,HLA-DPB1,IL1B,IL2RA,IL6,IL12A,IL12RB1,IL15,IL18,JAK3,LGALS9,NFATC2,PRKCQ,PTPRC,CCL5,CCL19,XCL1,SYK,TLR4,TNFRSF4,VCAM1,ZAP70,EBI3,LILRB2,TNFSF13B,CORO1A,ICOSLG,CLCF1,PTPN22,CD209,FOXP3,TLR9,SASH3,RASAL3,PDCD1LG2,CARD11,HAVCR2,FCRL3,TMIGD2,CLECL1,CCDC88B,CCR2,CD24
2_Member	GO Biological Processes	GO:0050671	positive regulation of lymphocyte proliferation	-32.9032	-30.3238	61/132	199,301,912,916,920,923,940,941,942,952,958,959,970,972,1880,2323,3071,3109,3113,3115,3553,3559,3569,3592,3594,3600,3606,3718,3965,4773,5588,5788,6352,6363,6375,6850,7099,7293,7412,7535,10148,10288,10673,11151,23308,23529,26191,30835,50943,54106,54440,64926,80380,84433,84868,115352,126259,160365,283234,729230,100133941	AIF1,ANXA1,CD1D,CD3E,CD4,CD6,CD28,CD80,CD86,CD38,CD40,CD40LG,CD70,CD74,GPR183,FLT3LG,NCKAP1L,HLA-DMB,HLA-DPA1,HLA-DPB1,IL1B,IL2RA,IL6,IL12A,IL12RB1,IL15,IL18,JAK3,LGALS9,NFATC2,PRKCQ,PTPRC,CCL5,CCL19,XCL1,SYK,TLR4,TNFRSF4,VCAM1,ZAP70,EBI3,LILRB2,TNFSF13B,CORO1A,ICOSLG,CLCF1,PTPN22,CD209,FOXP3,TLR9,SASH3,RASAL3,PDCD1LG2,CARD11,HAVCR2,FCRL3,TMIGD2,CLECL1,CCDC88B,CCR2,CD24
2_Member	GO Biological Processes	GO:0070665	positive regulation of leukocyte proliferation	-32.8916	-30.3195	63/141	199,301,912,916,920,923,940,941,942,952,958,959,970,972,1435,1880,2323,3071,3109,3113,3115,3553,3559,3569,3592,3594,3600,3606,3718,3965,4067,4773,5588,5788,6352,6363,6375,6850,7099,7293,7412,7535,10148,10288,10673,11151,23308,23529,26191,30835,50943,54106,54440,64926,80380,84433,84868,115352,126259,160365,283234,729230,100133941	AIF1,ANXA1,CD1D,CD3E,CD4,CD6,CD28,CD80,CD86,CD38,CD40,CD40LG,CD70,CD74,CSF1,GPR183,FLT3LG,NCKAP1L,HLA-DMB,HLA-DPA1,HLA-DPB1,IL1B,IL2RA,IL6,IL12A,IL12RB1,IL15,IL18,JAK3,LGALS9,LYN,NFATC2,PRKCQ,PTPRC,CCL5,CCL19,XCL1,SYK,TLR4,TNFRSF4,VCAM1,ZAP70,EBI3,LILRB2,TNFSF13B,CORO1A,ICOSLG,CLCF1,PTPN22,CD209,FOXP3,TLR9,SASH3,RASAL3,PDCD1LG2,CARD11,HAVCR2,FCRL3,TMIGD2,CLECL1,CCDC88B,CCR2,CD24
2_Member	GO Biological Processes	GO:0042129	regulation of T cell proliferation	-31.849	-29.2912	66/160	199,301,912,916,920,923,940,941,942,944,959,970,1493,3071,3109,3113,3115,3553,3559,3569,3586,3592,3594,3600,3606,3620,3659,3718,3965,5320,5588,5777,5788,5880,6352,6363,6375,6693,6850,7133,7412,7535,10148,10288,10673,10859,11035,11151,11326,23308,26191,26279,30835,50943,54440,64115,64926,80380,84433,84868,126259,160365,283234,339390,729230,100133941	AIF1,ANXA1,CD1D,CD3E,CD4,CD6,CD28,CD80,CD86,TNFSF8,CD40LG,CD70,CTLA4,NCKAP1L,HLA-DMB,HLA-DPA1,HLA-DPB1,IL1B,IL2RA,IL6,IL10,IL12A,IL12RB1,IL15,IL18,IDO1,IRF1,JAK3,LGALS9,PLA2G2A,PRKCQ,PTPN6,PTPRC,RAC2,CCL5,CCL19,XCL1,SPN,SYK,TNFRSF1B,VCAM1,ZAP70,EBI3,LILRB2,TNFSF13B,LILRB1,RIPK3,CORO1A,VSIG4,ICOSLG,PTPN22,PLA2G2D,CD209,FOXP3,SASH3,VSIR,RASAL3,PDCD1LG2,CARD11,HAVCR2,TMIGD2,CLECL1,CCDC88B,CLEC4G,CCR…
2_Member	GO Biological Processes	GO:0045619	regulation of lymphocyte differentiation	-30.5103	-27.9989	67/172	101,301,399,558,639,861,914,939,940,941,942,972,1378,1493,1840,2323,2625,2736,3071,3111,3458,3553,3559,3566,3575,3592,3594,3600,3606,3624,3635,3659,3718,3902,3965,4773,5777,5788,6363,6422,6850,6935,7535,8651,8784,8876,9760,9840,10125,10288,10875,11006,22806,30009,50943,54106,54440,56833,64115,84433,84695,114548,115352,146850,150372,257101,729230	ADAM8,ANXA1,RHOH,AXL,PRDM1,RUNX1,CD2,CD27,CD28,CD80,CD86,CD74,CR1,CTLA4,DTX1,FLT3LG,GATA3,GLI2,NCKAP1L,HLA-DOA,IFNG,IL1B,IL2RA,IL4R,IL7R,IL12A,IL12RB1,IL15,IL18,INHBA,INPP5D,IRF1,JAK3,LAG3,LGALS9,NFATC2,PTPN6,PTPRC,CCL19,SFRP1,SYK,ZEB1,ZAP70,SOCS1,TNFRSF18,VNN1,TOX,TESPA1,RASGRP1,LILRB2,FGL2,LILRB4,IKZF3,TBX21,FOXP3,TLR9,SASH3,SLAMF8,VSIR,CARD11,LOXL3,NLRP3,FCRL3,PIK3R6,NFAM1,ZNF683,CCR2
2_Member	GO Biological Processes	GO:0042102	positive regulation of T cell proliferation	-29.9483	-27.4614	50/97	199,301,912,916,920,923,940,941,942,959,970,3071,3109,3113,3115,3553,3559,3569,3592,3594,3600,3606,3718,3965,5588,5788,6352,6363,6375,6850,7412,7535,10148,10288,10673,11151,23308,26191,30835,50943,54440,64926,80380,84433,84868,126259,160365,283234,729230,100133941	AIF1,ANXA1,CD1D,CD3E,CD4,CD6,CD28,CD80,CD86,CD40LG,CD70,NCKAP1L,HLA-DMB,HLA-DPA1,HLA-DPB1,IL1B,IL2RA,IL6,IL12A,IL12RB1,IL15,IL18,JAK3,LGALS9,PRKCQ,PTPRC,CCL5,CCL19,XCL1,SYK,VCAM1,ZAP70,EBI3,LILRB2,TNFSF13B,CORO1A,ICOSLG,PTPN22,CD209,FOXP3,SASH3,RASAL3,PDCD1LG2,CARD11,HAVCR2,TMIGD2,CLECL1,CCDC88B,CCR2,CD24
2_Member	GO Biological Processes	GO:1903706	regulation of hemopoiesis	-26.6207	-24.2342	112/487	101,301,399,558,639,714,760,861,914,920,939,940,941,942,972,1230,1378,1435,1441,1493,1636,1840,2124,2185,2200,2213,2296,2323,2625,2736,2811,3059,3071,3106,3111,3458,3553,3559,3566,3575,3592,3594,3600,3606,3624,3635,3659,3718,3902,3965,3976,4005,4015,4067,4773,4920,5008,5588,5764,5777,5788,6363,6422,6688,6850,6935,7040,7057,7066,7099,7124,7305,7535,8111,8600,8651,8784,8876,9290,9760,9840,9935,1012…	ADAM8,ANXA1,RHOH,AXL,PRDM1,C1QC,CA2,RUNX1,CD2,CD4,CD27,CD28,CD80,CD86,CD74,CCR1,CR1,CSF1,CSF3R,CTLA4,ACE,DTX1,EVI2B,PTK2B,FBN1,FCGR2B,FOXC1,FLT3LG,GATA3,GLI2,GP1BA,HCLS1,NCKAP1L,HLA-B,HLA-DOA,IFNG,IL1B,IL2RA,IL4R,IL7R,IL12A,IL12RB1,IL15,IL18,INHBA,INPP5D,IRF1,JAK3,LAG3,LGALS9,LIF,LMO2,LOX,LYN,NFATC2,ROR2,OSM,PRKCQ,PTN,PTPN6,PTPRC,CCL19,SFRP1,SPI1,SYK,ZEB1,TGFB1,THBS1,THPO,TLR4,TNF,TYROBP,ZAP70,GP…
2_Member	GO Biological Processes	GO:0045580	regulation of T cell differentiation	-25.7358	-23.3899	56/143	101,301,399,639,861,914,939,940,941,942,972,1378,1493,1840,2625,2736,3071,3111,3458,3553,3559,3566,3575,3592,3594,3600,3606,3659,3718,3902,3965,4773,5788,6363,6850,6935,7535,8651,8784,8876,9760,9840,10125,10288,10875,11006,30009,50943,54440,64115,84433,84695,114548,146850,257101,729230	ADAM8,ANXA1,RHOH,PRDM1,RUNX1,CD2,CD27,CD28,CD80,CD86,CD74,CR1,CTLA4,DTX1,GATA3,GLI2,NCKAP1L,HLA-DOA,IFNG,IL1B,IL2RA,IL4R,IL7R,IL12A,IL12RB1,IL15,IL18,IRF1,JAK3,LAG3,LGALS9,NFATC2,PTPRC,CCL19,SYK,ZEB1,ZAP70,SOCS1,TNFRSF18,VNN1,TOX,TESPA1,RASGRP1,LILRB2,FGL2,LILRB4,TBX21,FOXP3,SASH3,VSIR,CARD11,LOXL3,NLRP3,PIK3R6,ZNF683,CCR2
2_Member	GO Biological Processes	GO:1902107	positive regulation of leukocyte differentiation	-24.1673	-21.8852	56/152	101,301,399,558,760,861,920,939,941,942,972,1230,1435,2124,2323,2625,2736,3059,3071,3458,3553,3559,3566,3575,3592,3594,3600,3606,3635,3965,3976,4920,5788,6363,6850,7040,7124,7305,7535,8111,8600,8651,8876,9760,9840,10125,10288,11006,50943,54209,54440,54997,64115,81501,114548,146850	ADAM8,ANXA1,RHOH,AXL,CA2,RUNX1,CD4,CD27,CD80,CD86,CD74,CCR1,CSF1,EVI2B,FLT3LG,GATA3,GLI2,HCLS1,NCKAP1L,IFNG,IL1B,IL2RA,IL4R,IL7R,IL12A,IL12RB1,IL15,IL18,INPP5D,LGALS9,LIF,ROR2,PTPRC,CCL19,SYK,TGFB1,TNF,TYROBP,ZAP70,GPR68,TNFSF11,SOCS1,VNN1,TOX,TESPA1,RASGRP1,LILRB2,LILRB4,FOXP3,TREM2,SASH3,TESC,VSIR,DCSTAMP,NLRP3,PIK3R6
2_Member	GO Biological Processes	GO:1903708	positive regulation of hemopoiesis	-20.3085	-18.1596	59/196	101,301,399,558,760,861,920,939,941,942,972,1230,1435,2124,2296,2323,2625,2736,3059,3071,3458,3553,3559,3566,3575,3592,3594,3600,3606,3624,3635,3965,3976,4920,5788,6363,6850,7040,7066,7124,7305,7535,8111,8600,8651,8876,9760,9840,10125,10288,11006,50943,54209,54440,54997,64115,81501,114548,146850	ADAM8,ANXA1,RHOH,AXL,CA2,RUNX1,CD4,CD27,CD80,CD86,CD74,CCR1,CSF1,EVI2B,FOXC1,FLT3LG,GATA3,GLI2,HCLS1,NCKAP1L,IFNG,IL1B,IL2RA,IL4R,IL7R,IL12A,IL12RB1,IL15,IL18,INHBA,INPP5D,LGALS9,LIF,ROR2,PTPRC,CCL19,SYK,TGFB1,THPO,TNF,TYROBP,ZAP70,GPR68,TNFSF11,SOCS1,VNN1,TOX,TESPA1,RASGRP1,LILRB2,LILRB4,FOXP3,TREM2,SASH3,TESC,VSIR,DCSTAMP,NLRP3,PIK3R6
2_Member	GO Biological Processes	GO:0045621	positive regulation of lymphocyte differentiation	-19.5461	-17.4289	40/97	101,301,399,558,861,939,941,942,972,2323,2625,2736,3071,3458,3553,3559,3566,3575,3592,3594,3600,3606,3635,3965,5788,6363,6850,7535,8651,8876,9760,9840,10125,10288,11006,50943,54440,64115,114548,146850	ADAM8,ANXA1,RHOH,AXL,RUNX1,CD27,CD80,CD86,CD74,FLT3LG,GATA3,GLI2,NCKAP1L,IFNG,IL1B,IL2RA,IL4R,IL7R,IL12A,IL12RB1,IL15,IL18,INPP5D,LGALS9,PTPRC,CCL19,SYK,ZAP70,SOCS1,VNN1,TOX,TESPA1,RASGRP1,LILRB2,LILRB4,FOXP3,SASH3,VSIR,NLRP3,PIK3R6
2_Member	GO Biological Processes	GO:0045582	positive regulation of T cell differentiation	-16.9688	-14.9366	35/86	101,301,399,861,939,941,942,972,2625,2736,3071,3458,3553,3559,3566,3575,3592,3594,3606,3965,5788,6363,6850,7535,8651,8876,9840,10125,10288,11006,50943,54440,64115,114548,146850	ADAM8,ANXA1,RHOH,RUNX1,CD27,CD80,CD86,CD74,GATA3,GLI2,NCKAP1L,IFNG,IL1B,IL2RA,IL4R,IL7R,IL12A,IL12RB1,IL18,LGALS9,PTPRC,CCL19,SYK,ZAP70,SOCS1,VNN1,TESPA1,RASGRP1,LILRB2,LILRB4,FOXP3,SASH3,VSIR,NLRP3,PIK3R6
3_Summary	GO Biological Processes	GO:0006935	chemotaxis	-64.443	-60.9378	192/649	101,199,240,284,301,627,643,655,719,728,972,1012,1123,1230,1233,1234,1235,1236,1240,1269,1435,1436,1441,1524,1600,1794,1796,1803,1843,1880,1890,1901,1902,1908,1948,1959,2041,2042,2048,2049,2150,2152,2185,2207,2246,2247,2252,2350,2357,2358,2359,2596,2625,2668,2674,2675,2676,2736,2817,2833,2841,2920,3053,3071,3082,3084,3269,3491,3553,3569,3586,3592,3627,3672,3673,3689,3690,3730,3798,3908,3918,3929,…	ADAM8,AIF1,ALOX5,ANGPT1,ANXA1,BDNF,CXCR5,BMP7,C3AR1,C5AR1,CD74,CDH13,CHN1,CCR1,CCR4,CCR5,CCR6,CCR7,CMKLR1,CNR2,CSF1,CSF1R,CSF3R,CX3CR1,DAB1,DOCK2,DOK1,DPP4,DUSP1,GPR183,TYMP,S1PR1,LPAR1,EDN3,EFNB2,EGR2,EPHA1,EPHA3,EPHB2,EPHB3,F2RL1,F3,PTK2B,FCER1G,FGF1,FGF2,FGF7,FOLR2,FPR1,FPR2,FPR3,GAP43,GATA3,GDNF,GFRA1,GFRA2,GFRA3,GLI2,GPC1,CXCR3,GPR18,CXCL2,SERPIND1,NCKAP1L,HGF,NRG1,HRH1,CCN1,IL1B,IL6,IL10,IL…
3_Member	GO Biological Processes	GO:0006935	chemotaxis	-64.443	-60.9378	192/649	101,199,240,284,301,627,643,655,719,728,972,1012,1123,1230,1233,1234,1235,1236,1240,1269,1435,1436,1441,1524,1600,1794,1796,1803,1843,1880,1890,1901,1902,1908,1948,1959,2041,2042,2048,2049,2150,2152,2185,2207,2246,2247,2252,2350,2357,2358,2359,2596,2625,2668,2674,2675,2676,2736,2817,2833,2841,2920,3053,3071,3082,3084,3269,3491,3553,3569,3586,3592,3627,3672,3673,3689,3690,3730,3798,3908,3918,3929,…	ADAM8,AIF1,ALOX5,ANGPT1,ANXA1,BDNF,CXCR5,BMP7,C3AR1,C5AR1,CD74,CDH13,CHN1,CCR1,CCR4,CCR5,CCR6,CCR7,CMKLR1,CNR2,CSF1,CSF1R,CSF3R,CX3CR1,DAB1,DOCK2,DOK1,DPP4,DUSP1,GPR183,TYMP,S1PR1,LPAR1,EDN3,EFNB2,EGR2,EPHA1,EPHA3,EPHB2,EPHB3,F2RL1,F3,PTK2B,FCER1G,FGF1,FGF2,FGF7,FOLR2,FPR1,FPR2,FPR3,GAP43,GATA3,GDNF,GFRA1,GFRA2,GFRA3,GLI2,GPC1,CXCR3,GPR18,CXCL2,SERPIND1,NCKAP1L,HGF,NRG1,HRH1,CCN1,IL1B,IL6,IL10,IL…
3_Member	GO Biological Processes	GO:0042330	taxis	-64.2008	-60.8047	192/651	101,199,240,284,301,627,643,655,719,728,972,1012,1123,1230,1233,1234,1235,1236,1240,1269,1435,1436,1441,1524,1600,1794,1796,1803,1843,1880,1890,1901,1902,1908,1948,1959,2041,2042,2048,2049,2150,2152,2185,2207,2246,2247,2252,2350,2357,2358,2359,2596,2625,2668,2674,2675,2676,2736,2817,2833,2841,2920,3053,3071,3082,3084,3269,3491,3553,3569,3586,3592,3627,3672,3673,3689,3690,3730,3798,3908,3918,3929,…	ADAM8,AIF1,ALOX5,ANGPT1,ANXA1,BDNF,CXCR5,BMP7,C3AR1,C5AR1,CD74,CDH13,CHN1,CCR1,CCR4,CCR5,CCR6,CCR7,CMKLR1,CNR2,CSF1,CSF1R,CSF3R,CX3CR1,DAB1,DOCK2,DOK1,DPP4,DUSP1,GPR183,TYMP,S1PR1,LPAR1,EDN3,EFNB2,EGR2,EPHA1,EPHA3,EPHB2,EPHB3,F2RL1,F3,PTK2B,FCER1G,FGF1,FGF2,FGF7,FOLR2,FPR1,FPR2,FPR3,GAP43,GATA3,GDNF,GFRA1,GFRA2,GFRA3,GLI2,GPC1,CXCR3,GPR18,CXCL2,SERPIND1,NCKAP1L,HGF,NRG1,HRH1,CCN1,IL1B,IL6,IL10,IL…
3_Member	GO Biological Processes	GO:0050900	leukocyte migration	-58.1809	-54.9446	160/504	101,119,134,199,240,284,301,623,643,719,728,914,962,972,1230,1234,1235,1236,1240,1269,1277,1278,1435,1441,1524,1803,1843,1880,1901,1908,2150,2185,2207,2350,2358,2529,2625,2650,2817,2833,2841,2920,3055,3071,3269,3512,3553,3554,3569,3586,3592,3627,3635,3655,3672,3673,3676,3678,3683,3684,3689,3690,3929,3932,3965,4067,4283,4312,4920,4973,5054,5155,5175,5294,5724,5734,5764,5777,5800,5880,5919,6279,628…	ADAM8,ADD2,ADORA1,AIF1,ALOX5,ANGPT1,ANXA1,BDKRB1,CXCR5,C3AR1,C5AR1,CD2,CD48,CD74,CCR1,CCR5,CCR6,CCR7,CMKLR1,CNR2,COL1A1,COL1A2,CSF1,CSF3R,CX3CR1,DPP4,DUSP1,GPR183,S1PR1,EDN3,F2RL1,PTK2B,FCER1G,FOLR2,FPR2,FUT7,GATA3,GCNT1,GPC1,CXCR3,GPR18,CXCL2,HCK,NCKAP1L,HRH1,JCHAIN,IL1B,IL1R1,IL6,IL10,IL12A,CXCL10,INPP5D,ITGA6,ITGA1,ITGA2,ITGA4,ITGA5,ITGAL,ITGAM,ITGB2,ITGB3,LBP,LCK,LGALS9,LYN,CXCL9,MMP1,ROR2,OL…
3_Member	GO Biological Processes	GO:0060326	cell chemotaxis	-48.7964	-45.8264	113/304	101,199,240,301,643,719,728,972,1230,1233,1234,1235,1236,1240,1269,1435,1441,1524,1803,1843,1880,1901,1902,1908,2150,2185,2207,2246,2247,2350,2358,2833,2841,2920,3071,3082,3269,3553,3569,3586,3592,3627,3672,3689,3929,3965,4015,4067,4283,5054,5155,5156,5159,5294,5588,5764,5800,5880,5919,6279,6280,6288,6347,6351,6352,6355,6357,6363,6366,6367,6373,6374,6375,6387,6846,6850,7057,7060,7409,7424,7474,78…	ADAM8,AIF1,ALOX5,ANXA1,CXCR5,C3AR1,C5AR1,CD74,CCR1,CCR4,CCR5,CCR6,CCR7,CMKLR1,CNR2,CSF1,CSF3R,CX3CR1,DPP4,DUSP1,GPR183,S1PR1,LPAR1,EDN3,F2RL1,PTK2B,FCER1G,FGF1,FGF2,FOLR2,FPR2,CXCR3,GPR18,CXCL2,NCKAP1L,HGF,HRH1,IL1B,IL6,IL10,IL12A,CXCL10,ITGA1,ITGB2,LBP,LGALS9,LOX,LYN,CXCL9,SERPINE1,PDGFB,PDGFRA,PDGFRB,PIK3CG,PRKCQ,PTN,PTPRO,RAC2,RARRES2,S100A8,S100A9,SAA1,CCL2,CCL4,CCL5,CCL8,CCL13,CCL19,CCL21,CC…
3_Member	GO Biological Processes	GO:0030595	leukocyte chemotaxis	-47.1535	-44.2504	95/223	101,199,240,301,643,719,728,972,1230,1234,1235,1236,1240,1269,1435,1441,1803,1843,1880,1901,1908,2150,2185,2207,2350,2358,2833,2841,2920,3071,3269,3553,3569,3586,3592,3627,3672,3689,3929,3965,4067,4283,5054,5155,5294,5764,5800,5880,5919,6279,6280,6288,6347,6351,6352,6355,6357,6363,6366,6367,6373,6374,6375,6387,6846,6850,7057,7060,7409,7424,7474,7852,7941,8291,8600,8740,8792,9023,9353,9547,10563,1…	ADAM8,AIF1,ALOX5,ANXA1,CXCR5,C3AR1,C5AR1,CD74,CCR1,CCR5,CCR6,CCR7,CMKLR1,CNR2,CSF1,CSF3R,DPP4,DUSP1,GPR183,S1PR1,EDN3,F2RL1,PTK2B,FCER1G,FOLR2,FPR2,CXCR3,GPR18,CXCL2,NCKAP1L,HRH1,IL1B,IL6,IL10,IL12A,CXCL10,ITGA1,ITGB2,LBP,LGALS9,LYN,CXCL9,SERPINE1,PDGFB,PIK3CG,PTN,PTPRO,RAC2,RARRES2,S100A8,S100A9,SAA1,CCL2,CCL4,CCL5,CCL8,CCL13,CCL19,CCL21,CCL22,CXCL11,CXCL5,XCL1,CXCL12,XCL2,SYK,THBS1,THBS4,VAV1,V…
3_Member	GO Biological Processes	GO:0030335	positive regulation of cell migration	-40.7875	-38.0605	145/560	101,150,199,284,301,623,650,655,719,728,958,972,1012,1230,1235,1236,1240,1277,1364,1435,1436,1524,1901,1902,1908,1956,2041,2150,2152,2185,2246,2247,2252,2268,2294,2303,2358,2529,2625,3071,3082,3458,3488,3491,3553,3554,3569,3592,3627,3640,3655,3673,3676,3678,3690,3918,3929,3965,4067,4318,4638,4916,4920,5031,5054,5154,5155,5156,5159,5175,5328,5420,5649,5724,5743,5764,5788,5880,5919,6351,6352,6355,6…	ADAM8,ADRA2A,AIF1,ANGPT1,ANXA1,BDKRB1,BMP2,BMP7,C3AR1,C5AR1,CD40,CD74,CDH13,CCR1,CCR6,CCR7,CMKLR1,COL1A1,CLDN4,CSF1,CSF1R,CX3CR1,S1PR1,LPAR1,EDN3,EGFR,EPHA1,F2RL1,F3,PTK2B,FGF1,FGF2,FGF7,FGR,FOXF1,FOXC2,FPR2,FUT7,GATA3,NCKAP1L,HGF,IFNG,IGFBP5,CCN1,IL1B,IL1R1,IL6,IL12A,CXCL10,INSL3,ITGA6,ITGA2,ITGA4,ITGA5,ITGB3,LAMC2,LBP,LGALS9,LYN,MMP9,MYLK,NTRK3,ROR2,P2RY6,SERPINE1,PDGFA,PDGFB,PDGFRA,PDGFRB,PECA…
3_Member	GO Biological Processes	GO:0002685	regulation of leukocyte migration	-40.1428	-37.436	84/205	101,134,199,301,623,719,728,972,1230,1235,1236,1240,1435,1524,1803,1843,1908,2150,2185,2358,2529,2833,2841,3071,3554,3569,3592,3627,3673,3676,3929,3965,4067,5054,5724,5734,5764,5880,5919,6347,6351,6352,6355,6363,6366,6375,6387,6401,6403,6693,6846,7057,7060,7070,7124,7424,7474,7941,8291,8740,8784,9353,9466,9547,10563,11035,11117,11240,11314,22914,23604,26228,26585,27202,54209,56833,57118,58494,593…	ADAM8,ADORA1,AIF1,ANXA1,BDKRB1,C3AR1,C5AR1,CD74,CCR1,CCR6,CCR7,CMKLR1,CSF1,CX3CR1,DPP4,DUSP1,EDN3,F2RL1,PTK2B,FPR2,FUT7,CXCR3,GPR18,NCKAP1L,IL1R1,IL6,IL12A,CXCL10,ITGA2,ITGA4,LBP,LGALS9,LYN,SERPINE1,PTAFR,PTGER4,PTN,RAC2,RARRES2,CCL2,CCL4,CCL5,CCL8,CCL19,CCL21,XCL1,CXCL12,SELE,SELP,SPN,XCL2,THBS1,THBS4,THY1,TNF,VEGFC,WNT5A,PLA2G7,DYSF,TNFSF14,TNFRSF18,SLIT2,IL27RA,CXCL14,CXCL13,RIPK3,EMILIN1,PADI…
3_Member	GO Biological Processes	GO:2000147	positive regulation of cell motility	-39.7875	-37.0904	147/584	101,150,199,284,301,623,650,655,719,728,958,972,1012,1230,1235,1236,1240,1277,1364,1435,1436,1524,1901,1902,1908,1956,2041,2150,2152,2185,2246,2247,2252,2268,2294,2303,2358,2529,2625,3071,3082,3458,3488,3491,3553,3554,3569,3592,3627,3640,3655,3673,3676,3678,3690,3918,3929,3965,4067,4318,4638,4916,4920,5031,5054,5154,5155,5156,5159,5175,5328,5420,5649,5724,5743,5764,5788,5880,5919,6351,6352,6355,6…	ADAM8,ADRA2A,AIF1,ANGPT1,ANXA1,BDKRB1,BMP2,BMP7,C3AR1,C5AR1,CD40,CD74,CDH13,CCR1,CCR6,CCR7,CMKLR1,COL1A1,CLDN4,CSF1,CSF1R,CX3CR1,S1PR1,LPAR1,EDN3,EGFR,EPHA1,F2RL1,F3,PTK2B,FGF1,FGF2,FGF7,FGR,FOXF1,FOXC2,FPR2,FUT7,GATA3,NCKAP1L,HGF,IFNG,IGFBP5,CCN1,IL1B,IL1R1,IL6,IL12A,CXCL10,INSL3,ITGA6,ITGA2,ITGA4,ITGA5,ITGB3,LAMC2,LBP,LGALS9,LYN,MMP9,MYLK,NTRK3,ROR2,P2RY6,SERPINE1,PDGFA,PDGFB,PDGFRA,PDGFRB,PECA…
3_Member	GO Biological Processes	GO:0040017	positive regulation of locomotion	-39.1229	-36.4538	150/612	101,150,199,284,301,623,650,655,719,728,958,972,1012,1230,1233,1235,1236,1240,1277,1364,1435,1436,1524,1901,1902,1908,1956,2041,2150,2152,2185,2246,2247,2252,2268,2294,2303,2358,2529,2625,3071,3082,3458,3488,3491,3553,3554,3569,3592,3627,3640,3655,3673,3676,3678,3690,3918,3929,3965,4067,4318,4638,4916,4920,5031,5054,5154,5155,5156,5159,5175,5328,5420,5649,5724,5743,5764,5788,5880,5919,6351,6352,6…	ADAM8,ADRA2A,AIF1,ANGPT1,ANXA1,BDKRB1,BMP2,BMP7,C3AR1,C5AR1,CD40,CD74,CDH13,CCR1,CCR4,CCR6,CCR7,CMKLR1,COL1A1,CLDN4,CSF1,CSF1R,CX3CR1,S1PR1,LPAR1,EDN3,EGFR,EPHA1,F2RL1,F3,PTK2B,FGF1,FGF2,FGF7,FGR,FOXF1,FOXC2,FPR2,FUT7,GATA3,NCKAP1L,HGF,IFNG,IGFBP5,CCN1,IL1B,IL1R1,IL6,IL12A,CXCL10,INSL3,ITGA6,ITGA2,ITGA4,ITGA5,ITGB3,LAMC2,LBP,LGALS9,LYN,MMP9,MYLK,NTRK3,ROR2,P2RY6,SERPINE1,PDGFA,PDGFB,PDGFRA,PDGFRB…
3_Member	GO Biological Processes	GO:0051272	positive regulation of cellular component movement	-38.8534	-36.1933	148/601	101,150,199,284,301,623,650,655,719,728,958,972,1012,1230,1235,1236,1240,1277,1364,1435,1436,1524,1901,1902,1908,1956,2041,2150,2152,2185,2246,2247,2252,2268,2294,2303,2358,2529,2625,3071,3082,3458,3488,3491,3553,3554,3569,3592,3627,3640,3655,3673,3676,3678,3690,3918,3929,3965,4067,4318,4638,4916,4920,5031,5054,5154,5155,5156,5159,5175,5328,5420,5649,5724,5743,5764,5788,5880,5919,6351,6352,6355,6…	ADAM8,ADRA2A,AIF1,ANGPT1,ANXA1,BDKRB1,BMP2,BMP7,C3AR1,C5AR1,CD40,CD74,CDH13,CCR1,CCR6,CCR7,CMKLR1,COL1A1,CLDN4,CSF1,CSF1R,CX3CR1,S1PR1,LPAR1,EDN3,EGFR,EPHA1,F2RL1,F3,PTK2B,FGF1,FGF2,FGF7,FGR,FOXF1,FOXC2,FPR2,FUT7,GATA3,NCKAP1L,HGF,IFNG,IGFBP5,CCN1,IL1B,IL1R1,IL6,IL12A,CXCL10,INSL3,ITGA6,ITGA2,ITGA4,ITGA5,ITGB3,LAMC2,LBP,LGALS9,LYN,MMP9,MYLK,NTRK3,ROR2,P2RY6,SERPINE1,PDGFA,PDGFB,PDGFRA,PDGFRB,PECA…
3_Member	GO Biological Processes	GO:0097529	myeloid leukocyte migration	-36.9658	-34.3398	82/212	101,199,301,719,728,972,1230,1236,1240,1435,1441,1524,1803,1843,1908,2185,2207,2350,2358,2529,2920,3071,3269,3553,3554,3569,3627,3672,3689,3929,4067,4283,4920,5054,5155,5175,5294,5734,5800,5880,5919,6279,6280,6288,6347,6351,6352,6355,6357,6363,6366,6367,6373,6374,6375,6387,6846,6850,7057,7060,7409,7424,7941,8291,8600,8792,9353,10563,11117,11314,23604,26228,26585,27202,54209,56833,57118,59341,7914…	ADAM8,AIF1,ANXA1,C3AR1,C5AR1,CD74,CCR1,CCR7,CMKLR1,CSF1,CSF3R,CX3CR1,DPP4,DUSP1,EDN3,PTK2B,FCER1G,FOLR2,FPR2,FUT7,CXCL2,NCKAP1L,HRH1,IL1B,IL1R1,IL6,CXCL10,ITGA1,ITGB2,LBP,LYN,CXCL9,ROR2,SERPINE1,PDGFB,PECAM1,PIK3CG,PTGER4,PTPRO,RAC2,RARRES2,S100A8,S100A9,SAA1,CCL2,CCL4,CCL5,CCL8,CCL13,CCL19,CCL21,CCL22,CXCL11,CXCL5,XCL1,CXCL12,XCL2,SYK,THBS1,THBS4,VAV1,VEGFC,PLA2G7,DYSF,TNFSF11,TNFRSF11A,SLIT2,CX…
3_Member	GO Biological Processes	GO:0050920	regulation of chemotaxis	-36.4574	-33.8475	83/220	199,719,728,972,1012,1230,1233,1235,1236,1240,1435,1803,1843,1880,1901,1902,1908,1948,2150,2152,2185,2246,2247,2358,2841,3071,3569,3592,3627,3673,3929,3965,4067,4916,5054,5155,5156,5159,5764,5800,5880,5919,6347,6351,6352,6363,6366,6375,6387,6846,7040,7057,7060,7424,7474,7852,7869,7941,8291,8740,8829,9353,9547,10371,10501,10507,10563,11240,22914,23604,26228,26585,27202,54209,56670,56833,56920,5711…	AIF1,C3AR1,C5AR1,CD74,CDH13,CCR1,CCR4,CCR6,CCR7,CMKLR1,CSF1,DPP4,DUSP1,GPR183,S1PR1,LPAR1,EDN3,EFNB2,F2RL1,F3,PTK2B,FGF1,FGF2,FPR2,GPR18,NCKAP1L,IL6,IL12A,CXCL10,ITGA2,LBP,LGALS9,LYN,NTRK3,SERPINE1,PDGFB,PDGFRA,PDGFRB,PTN,PTPRO,RAC2,RARRES2,CCL2,CCL4,CCL5,CCL19,CCL21,XCL1,CXCL12,XCL2,TGFB1,THBS1,THBS4,VEGFC,WNT5A,CXCR4,SEMA3B,PLA2G7,DYSF,TNFSF14,NRP1,SLIT2,CXCL14,SEMA3A,SEMA6B,SEMA4D,CXCL13,PADI2…
3_Member	GO Biological Processes	GO:0002687	positive regulation of leukocyte migration	-32.2086	-29.6437	61/135	101,199,623,719,728,972,1230,1235,1236,1240,1435,1524,1908,2150,2185,2358,2529,3071,3554,3569,3592,3627,3673,3676,3929,3965,5054,5724,5764,5880,5919,6351,6352,6355,6363,6366,6375,6387,6401,6403,6693,6846,7057,7060,7070,7124,7424,7474,7941,8291,8740,8784,9547,10563,23604,54209,57118,58494,59341,81704,729230	ADAM8,AIF1,BDKRB1,C3AR1,C5AR1,CD74,CCR1,CCR6,CCR7,CMKLR1,CSF1,CX3CR1,EDN3,F2RL1,PTK2B,FPR2,FUT7,NCKAP1L,IL1R1,IL6,IL12A,CXCL10,ITGA2,ITGA4,LBP,LGALS9,SERPINE1,PTAFR,PTN,RAC2,RARRES2,CCL4,CCL5,CCL8,CCL19,CCL21,XCL1,CXCL12,SELE,SELP,SPN,XCL2,THBS1,THBS4,THY1,TNF,VEGFC,WNT5A,PLA2G7,DYSF,TNFSF14,TNFRSF18,CXCL14,CXCL13,DAPK2,TREM2,CAMK1D,JAM2,TRPV4,DOCK8,CCR2
3_Member	GO Biological Processes	GO:0002688	regulation of leukocyte chemotaxis	-31.265	-28.7277	56/117	199,719,728,972,1230,1235,1236,1240,1435,1803,1843,1908,2150,2185,2358,2841,3071,3569,3592,3627,3929,3965,4067,5054,5764,5880,5919,6347,6351,6352,6363,6366,6375,6387,6846,7057,7060,7424,7474,7941,8291,8740,9353,9547,10563,11240,22914,23604,26228,26585,27202,56833,57118,59341,79148,729230	AIF1,C3AR1,C5AR1,CD74,CCR1,CCR6,CCR7,CMKLR1,CSF1,DPP4,DUSP1,EDN3,F2RL1,PTK2B,FPR2,GPR18,NCKAP1L,IL6,IL12A,CXCL10,LBP,LGALS9,LYN,SERPINE1,PTN,RAC2,RARRES2,CCL2,CCL4,CCL5,CCL19,CCL21,XCL1,CXCL12,XCL2,THBS1,THBS4,VEGFC,WNT5A,PLA2G7,DYSF,TNFSF14,SLIT2,CXCL14,CXCL13,PADI2,KLRK1,DAPK2,STAP1,GREM1,C5AR2,SLAMF8,CAMK1D,TRPV4,MMP28,CCR2
3_Member	GO Biological Processes	GO:0050921	positive regulation of chemotaxis	-30.7544	-28.2366	60/137	199,719,728,972,1012,1230,1233,1235,1236,1240,1435,1901,1902,1908,2150,2152,2185,2247,2358,3071,3569,3592,3627,3673,3929,3965,4916,5054,5155,5159,5764,5880,5919,6351,6352,6363,6366,6375,6387,6846,7040,7057,7060,7424,7474,7852,7941,8291,8740,8829,9353,9547,10563,23604,54209,56670,57118,59341,64094,729230	AIF1,C3AR1,C5AR1,CD74,CDH13,CCR1,CCR4,CCR6,CCR7,CMKLR1,CSF1,S1PR1,LPAR1,EDN3,F2RL1,F3,PTK2B,FGF2,FPR2,NCKAP1L,IL6,IL12A,CXCL10,ITGA2,LBP,LGALS9,NTRK3,SERPINE1,PDGFB,PDGFRB,PTN,RAC2,RARRES2,CCL4,CCL5,CCL19,CCL21,XCL1,CXCL12,XCL2,TGFB1,THBS1,THBS4,VEGFC,WNT5A,CXCR4,PLA2G7,DYSF,TNFSF14,NRP1,SLIT2,CXCL14,CXCL13,DAPK2,TREM2,SUCNR1,CAMK1D,TRPV4,SMOC2,CCR2
3_Member	GO Biological Processes	GO:0097530	granulocyte migration	-27.2286	-24.8078	57/140	101,301,719,728,972,1236,1240,1435,1441,1803,1908,2207,2529,2920,3071,3269,3553,3554,3627,3672,3689,3929,4283,5175,5294,5734,5880,5919,6279,6280,6288,6347,6351,6352,6355,6357,6363,6366,6367,6373,6374,6375,6846,6850,7057,7060,7409,8291,9353,10563,11314,23604,27202,56833,57118,59341,120425	ADAM8,ANXA1,C3AR1,C5AR1,CD74,CCR7,CMKLR1,CSF1,CSF3R,DPP4,EDN3,FCER1G,FUT7,CXCL2,NCKAP1L,HRH1,IL1B,IL1R1,CXCL10,ITGA1,ITGB2,LBP,CXCL9,PECAM1,PIK3CG,PTGER4,RAC2,RARRES2,S100A8,S100A9,SAA1,CCL2,CCL4,CCL5,CCL8,CCL13,CCL19,CCL21,CCL22,CXCL11,CXCL5,XCL1,XCL2,SYK,THBS1,THBS4,VAV1,DYSF,SLIT2,CXCL13,CD300A,DAPK2,C5AR2,SLAMF8,CAMK1D,TRPV4,JAML
3_Member	GO Biological Processes	GO:0071621	granulocyte chemotaxis	-24.7167	-22.4118	50/119	301,719,728,972,1236,1240,1435,1441,1803,1908,2207,2920,3071,3269,3553,3627,3672,3689,3929,4283,5294,5880,5919,6279,6280,6288,6347,6351,6352,6355,6357,6363,6366,6367,6373,6374,6375,6846,6850,7057,7060,7409,8291,9353,10563,23604,27202,57118,59341,120425	ANXA1,C3AR1,C5AR1,CD74,CCR7,CMKLR1,CSF1,CSF3R,DPP4,EDN3,FCER1G,CXCL2,NCKAP1L,HRH1,IL1B,CXCL10,ITGA1,ITGB2,LBP,CXCL9,PIK3CG,RAC2,RARRES2,S100A8,S100A9,SAA1,CCL2,CCL4,CCL5,CCL8,CCL13,CCL19,CCL21,CCL22,CXCL11,CXCL5,XCL1,XCL2,SYK,THBS1,THBS4,VAV1,DYSF,SLIT2,CXCL13,DAPK2,C5AR2,CAMK1D,TRPV4,JAML
3_Member	GO Biological Processes	GO:0002690	positive regulation of leukocyte chemotaxis	-24.3614	-22.068	43/89	199,719,728,972,1230,1235,1236,1240,1435,1908,2150,2185,2358,3071,3569,3592,3627,3929,3965,5054,5764,5880,5919,6351,6352,6363,6366,6375,6387,6846,7057,7060,7424,7474,7941,8291,8740,9547,10563,23604,57118,59341,729230	AIF1,C3AR1,C5AR1,CD74,CCR1,CCR6,CCR7,CMKLR1,CSF1,EDN3,F2RL1,PTK2B,FPR2,NCKAP1L,IL6,IL12A,CXCL10,LBP,LGALS9,SERPINE1,PTN,RAC2,RARRES2,CCL4,CCL5,CCL19,CCL21,XCL1,CXCL12,XCL2,THBS1,THBS4,VEGFC,WNT5A,PLA2G7,DYSF,TNFSF14,CXCL14,CXCL13,DAPK2,CAMK1D,TRPV4,CCR2
3_Member	GO Biological Processes	GO:1990266	neutrophil migration	-23.2037	-20.9538	48/117	101,719,728,972,1236,1441,1803,1908,2207,2529,2920,3071,3553,3554,3627,3672,3689,3929,4283,5175,5294,5880,6279,6280,6288,6347,6351,6352,6355,6357,6363,6366,6367,6373,6374,6375,6846,6850,7060,7409,8291,9353,10563,23604,27202,56833,57118,120425	ADAM8,C3AR1,C5AR1,CD74,CCR7,CSF3R,DPP4,EDN3,FCER1G,FUT7,CXCL2,NCKAP1L,IL1B,IL1R1,CXCL10,ITGA1,ITGB2,LBP,CXCL9,PECAM1,PIK3CG,RAC2,S100A8,S100A9,SAA1,CCL2,CCL4,CCL5,CCL8,CCL13,CCL19,CCL21,CCL22,CXCL11,CXCL5,XCL1,XCL2,SYK,THBS4,VAV1,DYSF,SLIT2,CXCL13,DAPK2,C5AR2,SLAMF8,CAMK1D,JAML
3_Member	GO Biological Processes	GO:0030593	neutrophil chemotaxis	-21.8316	-19.6336	43/100	719,728,972,1236,1441,1803,1908,2207,2920,3071,3553,3627,3672,3689,3929,4283,5294,5880,6279,6280,6288,6347,6351,6352,6355,6357,6363,6366,6367,6373,6374,6375,6846,6850,7060,7409,8291,9353,10563,23604,27202,57118,120425	C3AR1,C5AR1,CD74,CCR7,CSF3R,DPP4,EDN3,FCER1G,CXCL2,NCKAP1L,IL1B,CXCL10,ITGA1,ITGB2,LBP,CXCL9,PIK3CG,RAC2,S100A8,S100A9,SAA1,CCL2,CCL4,CCL5,CCL8,CCL13,CCL19,CCL21,CCL22,CXCL11,CXCL5,XCL1,XCL2,SYK,THBS4,VAV1,DYSF,SLIT2,CXCL13,DAPK2,C5AR2,CAMK1D,JAML
3_Member	GO Biological Processes	GO:0071622	regulation of granulocyte chemotaxis	-13.488	-11.6031	23/47	719,728,972,1236,1240,1435,1803,3071,3929,5880,5919,6352,6363,6366,6375,7057,7060,8291,9353,23604,27202,57118,59341	C3AR1,C5AR1,CD74,CCR7,CMKLR1,CSF1,DPP4,NCKAP1L,LBP,RAC2,RARRES2,CCL5,CCL19,CCL21,XCL1,THBS1,THBS4,DYSF,SLIT2,DAPK2,C5AR2,CAMK1D,TRPV4
3_Member	GO Biological Processes	GO:1902622	regulation of neutrophil migration	-12.6071	-10.7741	21/42	101,719,728,972,1236,1803,2529,3071,3554,3929,5880,6363,6366,6375,7060,8291,9353,23604,27202,56833,57118	ADAM8,C3AR1,C5AR1,CD74,CCR7,DPP4,FUT7,NCKAP1L,IL1R1,LBP,RAC2,CCL19,CCL21,XCL1,THBS4,DYSF,SLIT2,DAPK2,C5AR2,SLAMF8,CAMK1D
3_Member	GO Biological Processes	GO:0090022	regulation of neutrophil chemotaxis	-10.5912	-8.86416	17/33	719,728,972,1236,1803,3071,3929,5880,6363,6366,6375,7060,8291,9353,23604,27202,57118	C3AR1,C5AR1,CD74,CCR7,DPP4,NCKAP1L,LBP,RAC2,CCL19,CCL21,XCL1,THBS4,DYSF,SLIT2,DAPK2,C5AR2,CAMK1D
3_Member	GO Biological Processes	GO:1902624	positive regulation of neutrophil migration	-10.0188	-8.32842	16/31	101,719,728,972,1236,3071,3554,3929,5880,6363,6366,6375,7060,8291,23604,57118	ADAM8,C3AR1,C5AR1,CD74,CCR7,NCKAP1L,IL1R1,LBP,RAC2,CCL19,CCL21,XCL1,THBS4,DYSF,DAPK2,CAMK1D
3_Member	GO Biological Processes	GO:0090023	positive regulation of neutrophil chemotaxis	-9.1583	-7.53395	14/26	719,728,972,1236,3071,3929,5880,6363,6366,6375,7060,8291,23604,57118	C3AR1,C5AR1,CD74,CCR7,NCKAP1L,LBP,RAC2,CCL19,CCL21,XCL1,THBS4,DYSF,DAPK2,CAMK1D
3_Member	GO Biological Processes	GO:0071624	positive regulation of granulocyte chemotaxis	-8.60218	-7.00931	14/28	719,728,972,1236,3071,3929,5880,6363,6366,6375,7060,8291,23604,57118	C3AR1,C5AR1,CD74,CCR7,NCKAP1L,LBP,RAC2,CCL19,CCL21,XCL1,THBS4,DYSF,DAPK2,CAMK1D
4_Summary	GO Biological Processes	GO:0019221	cytokine-mediated signaling pathway	-55.6629	-52.5168	202/796	240,246,284,301,330,356,558,608,643,816,861,920,939,941,942,943,944,958,959,970,972,1050,1230,1233,1234,1235,1236,1240,1265,1278,1435,1436,1438,1439,1441,1524,1796,1901,2069,2150,2152,2162,2185,2207,2208,2209,2210,2247,2296,2322,2323,2357,2532,2625,2633,2634,2833,2920,3055,3082,3106,3113,3115,3117,3118,3119,3120,3122,3123,3127,3394,3458,3552,3553,3554,3559,3560,3561,3563,3566,3569,3575,3586,3587,…	ALOX5,ALOX15,ANGPT1,ANXA1,BIRC3,FASLG,AXL,TNFRSF17,CXCR5,CAMK2B,RUNX1,CD4,CD27,CD80,CD86,TNFRSF8,TNFSF8,CD40,CD40LG,CD70,CD74,CEBPA,CCR1,CCR4,CCR5,CCR6,CCR7,CMKLR1,CNN2,COL1A2,CSF1,CSF1R,CSF2RA,CSF2RB,CSF3R,CX3CR1,DOK1,S1PR1,EREG,F2RL1,F3,F13A1,PTK2B,FCER1G,FCER2,FCGR1A,FCGR1B,FGF2,FOXC1,FLT3,FLT3LG,FPR1,ACKR1,GATA3,GBP1,GBP2,CXCR3,CXCL2,HCK,HGF,HLA-B,HLA-DPA1,HLA-DPB1,HLA-DQA1,HLA-DQA2,HLA-DQB1,…
4_Member	GO Biological Processes	GO:0019221	cytokine-mediated signaling pathway	-55.6629	-52.5168	202/796	240,246,284,301,330,356,558,608,643,816,861,920,939,941,942,943,944,958,959,970,972,1050,1230,1233,1234,1235,1236,1240,1265,1278,1435,1436,1438,1439,1441,1524,1796,1901,2069,2150,2152,2162,2185,2207,2208,2209,2210,2247,2296,2322,2323,2357,2532,2625,2633,2634,2833,2920,3055,3082,3106,3113,3115,3117,3118,3119,3120,3122,3123,3127,3394,3458,3552,3553,3554,3559,3560,3561,3563,3566,3569,3575,3586,3587,…	ALOX5,ALOX15,ANGPT1,ANXA1,BIRC3,FASLG,AXL,TNFRSF17,CXCR5,CAMK2B,RUNX1,CD4,CD27,CD80,CD86,TNFRSF8,TNFSF8,CD40,CD40LG,CD70,CD74,CEBPA,CCR1,CCR4,CCR5,CCR6,CCR7,CMKLR1,CNN2,COL1A2,CSF1,CSF1R,CSF2RA,CSF2RB,CSF3R,CX3CR1,DOK1,S1PR1,EREG,F2RL1,F3,F13A1,PTK2B,FCER1G,FCER2,FCGR1A,FCGR1B,FGF2,FOXC1,FLT3,FLT3LG,FPR1,ACKR1,GATA3,GBP1,GBP2,CXCR3,CXCL2,HCK,HGF,HLA-B,HLA-DPA1,HLA-DPB1,HLA-DQA1,HLA-DQA2,HLA-DQB1,…
4_Member	GO Molecular Functions	GO:0048018	receptor ligand activity	-28.4033	-25.9507	114/480	356,374,627,650,654,655,944,959,970,1114,1435,1490,1803,1890,1908,2069,2200,2202,2246,2247,2250,2252,2259,2323,2662,2668,2920,3082,3084,3458,3552,3553,3569,3586,3589,3592,3600,3606,3624,3627,3640,3976,4049,4050,4283,4693,4922,4969,4982,5008,5154,5155,5368,5744,5764,6288,6347,6351,6352,6355,6357,6363,6366,6367,6373,6374,6375,6387,6398,6423,6781,6846,7039,7040,7043,7060,7066,7076,7124,7424,7472,747…	FASLG,AREG,BDNF,BMP2,BMP6,BMP7,TNFSF8,CD40LG,CD70,CHGB,CSF1,CCN2,DPP4,TYMP,EDN3,EREG,FBN1,EFEMP1,FGF1,FGF2,FGF5,FGF7,FGF14,FLT3LG,GDF10,GDNF,CXCL2,HGF,NRG1,IFNG,IL1A,IL1B,IL6,IL10,IL11,IL12A,IL15,IL18,INHBA,CXCL10,INSL3,LIF,LTA,LTB,CXCL9,NDP,NTS,OGN,TNFRSF11B,OSM,PDGFA,PDGFB,PNOC,PTHLH,PTN,SAA1,CCL2,CCL4,CCL5,CCL8,CCL13,CCL19,CCL21,CCL22,CXCL11,CXCL5,XCL1,CXCL12,SECTM1,SFRP2,STC1,XCL2,TGFA,TGFB1,…
4_Member	GO Molecular Functions	GO:0030545	receptor regulator activity	-26.6943	-24.2983	118/530	356,374,627,650,654,655,944,959,970,1114,1435,1490,1803,1890,1908,2069,2200,2202,2246,2247,2250,2252,2259,2323,2662,2668,2920,3082,3084,3458,3547,3552,3553,3569,3586,3589,3592,3600,3606,3624,3627,3640,3976,4049,4050,4283,4693,4922,4969,4982,5008,5154,5155,5368,5744,5764,6288,6347,6351,6352,6355,6357,6363,6366,6367,6373,6374,6375,6387,6398,6423,6781,6846,7039,7040,7043,7060,7066,7076,7124,7424,747…	FASLG,AREG,BDNF,BMP2,BMP6,BMP7,TNFSF8,CD40LG,CD70,CHGB,CSF1,CCN2,DPP4,TYMP,EDN3,EREG,FBN1,EFEMP1,FGF1,FGF2,FGF5,FGF7,FGF14,FLT3LG,GDF10,GDNF,CXCL2,HGF,NRG1,IFNG,IGSF1,IL1A,IL1B,IL6,IL10,IL11,IL12A,IL15,IL18,INHBA,CXCL10,INSL3,LIF,LTA,LTB,CXCL9,NDP,NTS,OGN,TNFRSF11B,OSM,PDGFA,PDGFB,PNOC,PTHLH,PTN,SAA1,CCL2,CCL4,CCL5,CCL8,CCL13,CCL19,CCL21,CCL22,CXCL11,CXCL5,XCL1,CXCL12,SECTM1,SFRP2,STC1,XCL2,TGFA,…
4_Member	GO Molecular Functions	GO:0005125	cytokine activity	-23.4229	-21.159	67/219	356,374,650,654,655,944,959,970,1435,2247,2323,2662,2920,3084,3458,3552,3553,3569,3586,3589,3592,3600,3606,3624,3627,3976,4049,4050,4283,4693,4982,5008,6347,6351,6352,6355,6357,6363,6366,6367,6373,6374,6375,6387,6398,6846,7040,7043,7066,7076,7124,7472,7474,8600,8740,8743,9235,9244,9547,10148,10563,10673,23529,26585,58191,64388,116173	FASLG,AREG,BMP2,BMP6,BMP7,TNFSF8,CD40LG,CD70,CSF1,FGF2,FLT3LG,GDF10,CXCL2,NRG1,IFNG,IL1A,IL1B,IL6,IL10,IL11,IL12A,IL15,IL18,INHBA,CXCL10,LIF,LTA,LTB,CXCL9,NDP,TNFRSF11B,OSM,CCL2,CCL4,CCL5,CCL8,CCL13,CCL19,CCL21,CCL22,CXCL11,CXCL5,XCL1,CXCL12,SECTM1,XCL2,TGFB1,TGFB3,THPO,TIMP1,TNF,WNT2,WNT5A,TNFSF11,TNFSF14,TNFSF10,IL32,CRLF1,CXCL14,EBI3,CXCL13,TNFSF13B,CLCF1,GREM1,CXCL16,GREM2,CMTM5
4_Member	GO Molecular Functions	GO:0005126	cytokine receptor binding	-16.8125	-14.7906	64/262	356,944,959,970,1435,2625,2920,3458,3552,3553,3569,3586,3589,3592,3594,3600,3606,3627,3678,3690,3976,3977,4049,4050,4283,5008,6347,6351,6352,6355,6357,6363,6366,6367,6373,6374,6375,6387,6846,6850,7040,7043,7124,7185,7424,7837,8600,8740,8743,9034,9244,9547,10148,10563,10673,23529,26228,26585,54106,58191,65997,116844,146722,729230	FASLG,TNFSF8,CD40LG,CD70,CSF1,GATA3,CXCL2,IFNG,IL1A,IL1B,IL6,IL10,IL11,IL12A,IL12RB1,IL15,IL18,CXCL10,ITGA5,ITGB3,LIF,LIFR,LTA,LTB,CXCL9,OSM,CCL2,CCL4,CCL5,CCL8,CCL13,CCL19,CCL21,CCL22,CXCL11,CXCL5,XCL1,CXCL12,XCL2,SYK,TGFB1,TGFB3,TNF,TRAF1,VEGFC,PXDN,TNFSF11,TNFSF14,TNFSF10,CCRL2,CRLF1,CXCL14,EBI3,CXCL13,TNFSF13B,CLCF1,STAP1,GREM1,TLR9,CXCL16,RASL11B,LRG1,CD300LF,CCR2
5_Summary	GO Biological Processes	GO:0001817	regulation of cytokine production	-47.7826	-44.8473	184/755	101,113,150,199,225,247,284,301,330,558,602,671,718,719,728,861,914,916,920,923,929,940,941,942,943,945,958,959,972,1191,1236,1240,1436,1524,1536,1545,1903,2069,2150,2207,2213,2219,2268,2532,2625,2633,2841,3071,3082,3106,3113,3115,3394,3458,3552,3553,3554,3566,3569,3586,3592,3594,3600,3606,3620,3624,3635,3659,3696,3718,3805,3902,3929,3965,4049,4050,4052,4060,4063,4067,4210,4332,5008,5054,5345,555…	ADAM8,ADCY7,ADRA2A,AIF1,ABCD2,ALOX15B,ANGPT1,ANXA1,BIRC3,AXL,BCL3,BPI,C3,C3AR1,C5AR1,RUNX1,CD2,CD3E,CD4,CD6,CD14,CD28,CD80,CD86,TNFRSF8,CD33,CD40,CD40LG,CD74,CLU,CCR7,CMKLR1,CSF1R,CX3CR1,CYBB,CYP1B1,S1PR3,EREG,F2RL1,FCER1G,FCGR2B,FCN1,FGR,ACKR1,GATA3,GBP1,GPR18,NCKAP1L,HGF,HLA-B,HLA-DPA1,HLA-DPB1,IRF8,IFNG,IL1A,IL1B,IL1R1,IL4R,IL6,IL10,IL12A,IL12RB1,IL15,IL18,IDO1,INHBA,INPP5D,IRF1,ITGB8,JAK3,KIR…
5_Member	GO Biological Processes	GO:0001817	regulation of cytokine production	-47.7826	-44.8473	184/755	101,113,150,199,225,247,284,301,330,558,602,671,718,719,728,861,914,916,920,923,929,940,941,942,943,945,958,959,972,1191,1236,1240,1436,1524,1536,1545,1903,2069,2150,2207,2213,2219,2268,2532,2625,2633,2841,3071,3082,3106,3113,3115,3394,3458,3552,3553,3554,3566,3569,3586,3592,3594,3600,3606,3620,3624,3635,3659,3696,3718,3805,3902,3929,3965,4049,4050,4052,4060,4063,4067,4210,4332,5008,5054,5345,555…	ADAM8,ADCY7,ADRA2A,AIF1,ABCD2,ALOX15B,ANGPT1,ANXA1,BIRC3,AXL,BCL3,BPI,C3,C3AR1,C5AR1,RUNX1,CD2,CD3E,CD4,CD6,CD14,CD28,CD80,CD86,TNFRSF8,CD33,CD40,CD40LG,CD74,CLU,CCR7,CMKLR1,CSF1R,CX3CR1,CYBB,CYP1B1,S1PR3,EREG,F2RL1,FCER1G,FCGR2B,FCN1,FGR,ACKR1,GATA3,GBP1,GPR18,NCKAP1L,HGF,HLA-B,HLA-DPA1,HLA-DPB1,IRF8,IFNG,IL1A,IL1B,IL1R1,IL4R,IL6,IL10,IL12A,IL12RB1,IL15,IL18,IDO1,INHBA,INPP5D,IRF1,ITGB8,JAK3,KIR…
5_Member	GO Biological Processes	GO:0001819	positive regulation of cytokine production	-39.4822	-36.804	129/467	101,150,199,247,301,330,602,718,719,728,861,914,916,920,923,929,940,941,942,943,958,959,972,1191,1236,1436,1536,1545,2069,2150,2207,2219,2268,2625,3082,3113,3115,3394,3458,3552,3553,3554,3566,3569,3586,3592,3594,3600,3606,3620,3659,3805,3929,3965,4049,4050,4060,4063,4332,5008,5054,5345,5588,5603,5724,5734,5743,5788,6288,6363,6375,6653,6693,6850,7040,7057,7097,7099,7124,7291,7305,7474,8809,9447,94…	ADAM8,ADRA2A,AIF1,ALOX15B,ANXA1,BIRC3,BCL3,C3,C3AR1,C5AR1,RUNX1,CD2,CD3E,CD4,CD6,CD14,CD28,CD80,CD86,TNFRSF8,CD40,CD40LG,CD74,CLU,CCR7,CSF1R,CYBB,CYP1B1,EREG,F2RL1,FCER1G,FCN1,FGR,GATA3,HGF,HLA-DPA1,HLA-DPB1,IRF8,IFNG,IL1A,IL1B,IL1R1,IL4R,IL6,IL10,IL12A,IL12RB1,IL15,IL18,IDO1,IRF1,KIR2DL4,LBP,LGALS9,LTA,LTB,LUM,LY9,MNDA,OSM,SERPINE1,SERPINF2,PRKCQ,MAPK13,PTAFR,PTGER4,PTGS2,PTPRC,SAA1,CCL19,XCL1,S…
5_Member	GO Biological Processes	GO:1903530	regulation of secretion by cell	-23.419	-21.1586	143/777	43,101,134,135,150,199,247,284,301,640,654,775,914,929,945,952,958,959,1236,1268,1436,1803,1908,1956,2150,2207,2213,2219,2268,2294,2625,2633,2668,2697,2702,3458,3552,3553,3566,3569,3586,3589,3598,3624,3684,3689,3767,3783,3965,3976,4067,4129,4889,4923,5008,5023,5066,5552,5724,5734,5874,5880,5950,6288,6352,6363,6387,6422,6447,6623,6653,6664,6850,6853,6857,7021,7040,7043,7097,7099,7124,7133,7291,729…	ACHE,ADAM8,ADORA1,ADORA2A,ADRA2A,AIF1,ALOX15B,ANGPT1,ANXA1,BLK,BMP6,CACNA1C,CD2,CD14,CD33,CD38,CD40,CD40LG,CCR7,CNR1,CSF1R,DPP4,EDN3,EGFR,F2RL1,FCER1G,FCGR2B,FCN1,FGR,FOXF1,GATA3,GBP1,GDNF,GJA1,GJA5,IFNG,IL1A,IL1B,IL4R,IL6,IL10,IL11,IL13RA2,INHBA,ITGAM,ITGB2,KCNJ11,KCNN4,LGALS9,LIF,LYN,MAOB,NPY5R,NTSR1,OSM,P2RX1,PAM,SRGN,PTAFR,PTGER4,RAB27B,RAC2,RBP4,SAA1,CCL5,CCL19,CXCL12,SFRP1,SCG5,SNCG,SORL1,S…
5_Member	GO Biological Processes	GO:0002790	peptide secretion	-23.2491	-20.9922	127/649	43,101,134,135,150,199,247,284,301,640,654,775,914,929,945,952,958,959,972,1116,1236,1268,1311,1363,1436,1803,1908,1956,2150,2213,2219,2268,2625,2633,2697,2702,3458,3552,3553,3566,3569,3586,3767,3783,3937,3965,4053,4067,5008,5066,5125,5341,5452,5552,5734,5798,5799,5950,6279,6288,6352,6363,6422,6567,6623,6653,6850,7021,7040,7043,7097,7099,7124,7133,7291,7293,7424,7447,7474,8111,8291,8447,8600,8651…	ACHE,ADAM8,ADORA1,ADORA2A,ADRA2A,AIF1,ALOX15B,ANGPT1,ANXA1,BLK,BMP6,CACNA1C,CD2,CD14,CD33,CD38,CD40,CD40LG,CD74,CHI3L1,CCR7,CNR1,COMP,CPE,CSF1R,DPP4,EDN3,EGFR,F2RL1,FCGR2B,FCN1,FGR,GATA3,GBP1,GJA1,GJA5,IFNG,IL1A,IL1B,IL4R,IL6,IL10,KCNJ11,KCNN4,LCP2,LGALS9,LTBP2,LYN,OSM,PAM,PCSK5,PLEK,POU2F2,SRGN,PTGER4,PTPRN,PTPRN2,RBP4,S100A8,SAA1,CCL5,CCL19,SFRP1,SLC16A2,SNCG,SORL1,SYK,TFAP2B,TGFB1,TGFB3,TLR2,T…
5_Member	GO Biological Processes	GO:0050663	cytokine secretion	-22.799	-20.5593	72/255	199,247,284,301,914,929,1116,1236,1436,2150,2213,2219,2268,2625,2633,3458,3552,3553,3566,3586,3937,3965,4067,5008,5552,5734,6288,6363,6653,6850,7097,7099,7124,7133,7291,7293,7474,8291,8651,8840,9447,9466,10125,10631,10859,11027,22861,23601,23705,26191,26253,27202,50943,51311,51738,54106,55024,56253,58484,59341,64127,81793,84433,84868,114548,114899,115362,131450,160365,283420,284297,353514	AIF1,ALOX15B,ANGPT1,ANXA1,CD2,CD14,CHI3L1,CCR7,CSF1R,F2RL1,FCGR2B,FCN1,FGR,GATA3,GBP1,IFNG,IL1A,IL1B,IL4R,IL10,LCP2,LGALS9,LYN,OSM,SRGN,PTGER4,SAA1,CCL19,SORL1,SYK,TLR2,TLR4,TNF,TNFRSF1B,TWIST1,TNFRSF4,WNT5A,DYSF,SOCS1,CCN4,AIM2,IL27RA,RASGRP1,POSTN,LILRB1,LILRA2,NLRP1,CLEC5A,CADM1,PTPN22,CLEC4E,C5AR2,FOXP3,TLR8,GHRL,TLR9,BANK1,CRTAM,NLRC4,TRPV4,NOD2,TLR10,CARD11,HAVCR2,NLRP3,C1QTNF3,GBP5,CD200R1…
5_Member	GO Biological Processes	GO:0050707	regulation of cytokine secretion	-21.952	-19.7479	66/225	199,247,284,301,914,929,1236,1436,2150,2213,2219,2268,2625,2633,3458,3552,3553,3566,3586,3965,4067,5008,5552,5734,6288,6363,6653,6850,7097,7099,7124,7133,7291,7293,7474,8651,8840,9447,9466,10125,10631,10859,11027,22861,23601,23705,26191,26253,27202,50943,51311,51738,54106,55024,56253,58484,59341,64127,81793,84868,114548,114899,131450,283420,284297,353514	AIF1,ALOX15B,ANGPT1,ANXA1,CD2,CD14,CCR7,CSF1R,F2RL1,FCGR2B,FCN1,FGR,GATA3,GBP1,IFNG,IL1A,IL1B,IL4R,IL10,LGALS9,LYN,OSM,SRGN,PTGER4,SAA1,CCL19,SORL1,SYK,TLR2,TLR4,TNF,TNFRSF1B,TWIST1,TNFRSF4,WNT5A,SOCS1,CCN4,AIM2,IL27RA,RASGRP1,POSTN,LILRB1,LILRA2,NLRP1,CLEC5A,CADM1,PTPN22,CLEC4E,C5AR2,FOXP3,TLR8,GHRL,TLR9,BANK1,CRTAM,NLRC4,TRPV4,NOD2,TLR10,HAVCR2,NLRP3,C1QTNF3,CD200R1,CLEC9A,SSC5D,LILRA5
5_Member	GO Biological Processes	GO:0002791	regulation of peptide secretion	-21.3751	-19.198	107/520	43,101,134,135,150,199,247,284,301,640,654,775,914,929,945,952,958,959,972,1236,1268,1436,1803,1956,2150,2213,2219,2268,2625,2633,2697,2702,3458,3552,3553,3566,3569,3586,3767,3783,3965,4067,5008,5066,5552,5734,5950,6279,6288,6352,6363,6422,6653,6850,7021,7040,7043,7097,7099,7124,7133,7291,7293,7424,7447,7474,8111,8447,8600,8651,8840,8997,9447,9466,9501,10125,10631,10859,11027,22861,23601,23705,26…	ACHE,ADAM8,ADORA1,ADORA2A,ADRA2A,AIF1,ALOX15B,ANGPT1,ANXA1,BLK,BMP6,CACNA1C,CD2,CD14,CD33,CD38,CD40,CD40LG,CD74,CCR7,CNR1,CSF1R,DPP4,EGFR,F2RL1,FCGR2B,FCN1,FGR,GATA3,GBP1,GJA1,GJA5,IFNG,IL1A,IL1B,IL4R,IL6,IL10,KCNJ11,KCNN4,LGALS9,LYN,OSM,PAM,SRGN,PTGER4,RBP4,S100A8,SAA1,CCL5,CCL19,SFRP1,SORL1,SYK,TFAP2B,TGFB1,TGFB3,TLR2,TLR4,TNF,TNFRSF1B,TWIST1,TNFRSF4,VEGFC,VSNL1,WNT5A,GPR68,DOC2B,TNFSF11,SOCS1,…
5_Member	GO Biological Processes	GO:0009306	protein secretion	-20.9399	-18.7772	118/614	43,101,135,150,199,247,284,301,640,654,775,914,929,945,952,958,959,1116,1236,1268,1311,1436,1803,1956,2150,2213,2219,2268,2625,2633,2697,2702,3458,3552,3553,3566,3569,3586,3767,3783,3937,3965,4053,4067,5008,5066,5125,5341,5452,5552,5734,5798,5799,5950,6288,6352,6363,6422,6623,6653,6850,7021,7040,7043,7097,7099,7124,7133,7291,7293,7424,7447,7474,8111,8291,8447,8651,8840,9447,9466,9501,10125,10631,…	ACHE,ADAM8,ADORA2A,ADRA2A,AIF1,ALOX15B,ANGPT1,ANXA1,BLK,BMP6,CACNA1C,CD2,CD14,CD33,CD38,CD40,CD40LG,CHI3L1,CCR7,CNR1,COMP,CSF1R,DPP4,EGFR,F2RL1,FCGR2B,FCN1,FGR,GATA3,GBP1,GJA1,GJA5,IFNG,IL1A,IL1B,IL4R,IL6,IL10,KCNJ11,KCNN4,LCP2,LGALS9,LTBP2,LYN,OSM,PAM,PCSK5,PLEK,POU2F2,SRGN,PTGER4,PTPRN,PTPRN2,RBP4,SAA1,CCL5,CCL19,SFRP1,SNCG,SORL1,SYK,TFAP2B,TGFB1,TGFB3,TLR2,TLR4,TNF,TNFRSF1B,TWIST1,TNFRSF4,VEGF…
5_Member	GO Biological Processes	GO:0050708	regulation of protein secretion	-20.1193	-17.9759	101/492	43,101,135,150,199,247,284,301,640,654,775,914,929,945,952,958,959,1236,1268,1436,1803,1956,2150,2213,2219,2268,2625,2633,2697,2702,3458,3552,3553,3566,3569,3586,3767,3783,3965,4067,5008,5066,5552,5734,5950,6288,6352,6363,6422,6653,6850,7021,7040,7043,7097,7099,7124,7133,7291,7293,7424,7447,7474,8111,8447,8651,8840,9447,9466,9501,10125,10631,10859,11027,22861,23601,23705,26191,26253,27202,50943,5…	ACHE,ADAM8,ADORA2A,ADRA2A,AIF1,ALOX15B,ANGPT1,ANXA1,BLK,BMP6,CACNA1C,CD2,CD14,CD33,CD38,CD40,CD40LG,CCR7,CNR1,CSF1R,DPP4,EGFR,F2RL1,FCGR2B,FCN1,FGR,GATA3,GBP1,GJA1,GJA5,IFNG,IL1A,IL1B,IL4R,IL6,IL10,KCNJ11,KCNN4,LGALS9,LYN,OSM,PAM,SRGN,PTGER4,RBP4,SAA1,CCL5,CCL19,SFRP1,SORL1,SYK,TFAP2B,TGFB1,TGFB3,TLR2,TLR4,TNF,TNFRSF1B,TWIST1,TNFRSF4,VEGFC,VSNL1,WNT5A,GPR68,DOC2B,SOCS1,CCN4,AIM2,IL27RA,RPH3AL,RAS…
5_Member	GO Biological Processes	GO:0051047	positive regulation of secretion	-19.2061	-17.1071	92/436	43,101,134,135,199,247,358,640,654,914,929,945,952,1268,1436,1908,1956,2150,2207,2219,2268,2625,2668,2697,3458,3552,3553,3566,3569,3586,3624,3684,3689,3783,3965,4923,5008,5724,5734,5874,5950,6279,6288,6363,6387,6653,6664,6850,6857,7040,7043,7097,7099,7124,7291,7293,7424,7447,7474,8111,8447,8600,8792,8911,9447,9498,9501,10125,10631,11027,22861,22925,23025,23601,23705,26191,26253,51311,51738,54209,…	ACHE,ADAM8,ADORA1,ADORA2A,AIF1,ALOX15B,AQP1,BLK,BMP6,CD2,CD14,CD33,CD38,CNR1,CSF1R,EDN3,EGFR,F2RL1,FCER1G,FCN1,FGR,GATA3,GDNF,GJA1,IFNG,IL1A,IL1B,IL4R,IL6,IL10,INHBA,ITGAM,ITGB2,KCNN4,LGALS9,NTSR1,OSM,PTAFR,PTGER4,RAB27B,RBP4,S100A8,SAA1,CCL19,CXCL12,SORL1,SOX11,SYK,SYT1,TGFB1,TGFB3,TLR2,TLR4,TNF,TWIST1,TNFRSF4,VEGFC,VSNL1,WNT5A,GPR68,DOC2B,TNFSF11,TNFRSF11A,CACNA1I,AIM2,SLC4A8,RPH3AL,RASGRP1,POS…
5_Member	GO Biological Processes	GO:0002793	positive regulation of peptide secretion	-18.8142	-16.7311	72/295	43,101,134,135,199,247,640,654,914,929,945,952,1436,1956,2150,2219,2268,2625,2697,3458,3552,3553,3566,3569,3586,3783,3965,5008,5734,5950,6279,6288,6363,6653,6850,7040,7043,7097,7099,7124,7291,7293,7424,7447,7474,8111,8447,8600,9447,9501,10125,10631,11027,22861,23601,23705,26191,26253,51311,51738,54209,55107,56253,59341,64127,84868,94121,114548,114899,283420,286676,353514	ACHE,ADAM8,ADORA1,ADORA2A,AIF1,ALOX15B,BLK,BMP6,CD2,CD14,CD33,CD38,CSF1R,EGFR,F2RL1,FCN1,FGR,GATA3,GJA1,IFNG,IL1A,IL1B,IL4R,IL6,IL10,KCNN4,LGALS9,OSM,PTGER4,RBP4,S100A8,SAA1,CCL19,SORL1,SYK,TGFB1,TGFB3,TLR2,TLR4,TNF,TWIST1,TNFRSF4,VEGFC,VSNL1,WNT5A,GPR68,DOC2B,TNFSF11,AIM2,RPH3AL,RASGRP1,POSTN,LILRA2,NLRP1,CLEC5A,CADM1,PTPN22,CLEC4E,TLR8,GHRL,TREM2,ANO1,CRTAM,TRPV4,NOD2,HAVCR2,SYTL4,NLRP3,C1QTNF3…
5_Member	GO Biological Processes	GO:1903532	positive regulation of secretion by cell	-18.6401	-16.5617	87/406	43,101,135,199,247,640,654,914,929,945,952,1268,1436,1908,1956,2150,2207,2219,2268,2625,2668,2697,3458,3552,3553,3566,3569,3586,3624,3684,3689,3783,3965,4923,5008,5724,5734,5874,5950,6288,6363,6387,6653,6664,6850,6857,7040,7043,7097,7099,7124,7291,7293,7424,7447,7474,8111,8447,8600,8911,9447,9498,9501,10125,10631,11027,22861,23025,23601,23705,26191,26253,51311,51738,54209,55107,56253,59341,64127,…	ACHE,ADAM8,ADORA2A,AIF1,ALOX15B,BLK,BMP6,CD2,CD14,CD33,CD38,CNR1,CSF1R,EDN3,EGFR,F2RL1,FCER1G,FCN1,FGR,GATA3,GDNF,GJA1,IFNG,IL1A,IL1B,IL4R,IL6,IL10,INHBA,ITGAM,ITGB2,KCNN4,LGALS9,NTSR1,OSM,PTAFR,PTGER4,RAB27B,RBP4,SAA1,CCL19,CXCL12,SORL1,SOX11,SYK,SYT1,TGFB1,TGFB3,TLR2,TLR4,TNF,TWIST1,TNFRSF4,VEGFC,VSNL1,WNT5A,GPR68,DOC2B,TNFSF11,CACNA1I,AIM2,SLC4A8,RPH3AL,RASGRP1,POSTN,LILRA2,NLRP1,UNC13A,CLEC5A…
5_Member	GO Biological Processes	GO:0050714	positive regulation of protein secretion	-18.2185	-16.1515	68/274	43,101,135,199,247,640,654,914,929,945,952,1436,1956,2150,2219,2268,2625,2697,3458,3552,3553,3566,3569,3586,3783,3965,5008,5734,5950,6288,6363,6653,6850,7040,7043,7097,7099,7124,7291,7293,7424,7447,7474,8111,8447,9447,9501,10125,10631,11027,22861,23601,23705,26191,26253,51311,51738,54209,55107,56253,59341,64127,84868,94121,114548,114899,283420,353514	ACHE,ADAM8,ADORA2A,AIF1,ALOX15B,BLK,BMP6,CD2,CD14,CD33,CD38,CSF1R,EGFR,F2RL1,FCN1,FGR,GATA3,GJA1,IFNG,IL1A,IL1B,IL4R,IL6,IL10,KCNN4,LGALS9,OSM,PTGER4,RBP4,SAA1,CCL19,SORL1,SYK,TGFB1,TGFB3,TLR2,TLR4,TNF,TWIST1,TNFRSF4,VEGFC,VSNL1,WNT5A,GPR68,DOC2B,AIM2,RPH3AL,RASGRP1,POSTN,LILRA2,NLRP1,CLEC5A,CADM1,PTPN22,CLEC4E,TLR8,GHRL,TREM2,ANO1,CRTAM,TRPV4,NOD2,HAVCR2,SYTL4,NLRP3,C1QTNF3,CLEC9A,LILRA5
5_Member	GO Biological Processes	GO:0050715	positive regulation of cytokine secretion	-15.84	-13.8515	44/142	199,247,914,929,1436,2150,2219,2268,2625,3458,3552,3553,3566,3586,3965,5008,5734,6288,6363,6653,6850,7097,7099,7124,7291,7474,9447,10125,10631,11027,22861,23601,23705,26191,26253,51311,56253,59341,64127,84868,114548,114899,283420,353514	AIF1,ALOX15B,CD2,CD14,CSF1R,F2RL1,FCN1,FGR,GATA3,IFNG,IL1A,IL1B,IL4R,IL10,LGALS9,OSM,PTGER4,SAA1,CCL19,SORL1,SYK,TLR2,TLR4,TNF,TWIST1,WNT5A,AIM2,RASGRP1,POSTN,LILRA2,NLRP1,CLEC5A,CADM1,PTPN22,CLEC4E,TLR8,CRTAM,TRPV4,NOD2,HAVCR2,NLRP3,C1QTNF3,CLEC9A,LILRA5
5_Member	GO Biological Processes	GO:0090087	regulation of peptide transport	-14.996	-13.0454	121/755	43,101,134,135,150,199,247,284,288,301,640,654,760,775,914,929,945,952,958,959,972,1236,1268,1436,1803,1956,2150,2213,2219,2268,2625,2633,2697,2702,3059,3458,3552,3553,3566,3569,3586,3684,3689,3767,3783,3936,3965,4067,5008,5066,5552,5569,5734,5743,5880,5950,6279,6288,6352,6363,6422,6653,6850,7021,7040,7043,7097,7099,7124,7133,7291,7293,7424,7447,7474,8111,8447,8600,8651,8840,8997,9447,9466,9501,1…	ACHE,ADAM8,ADORA1,ADORA2A,ADRA2A,AIF1,ALOX15B,ANGPT1,ANK3,ANXA1,BLK,BMP6,CA2,CACNA1C,CD2,CD14,CD33,CD38,CD40,CD40LG,CD74,CCR7,CNR1,CSF1R,DPP4,EGFR,F2RL1,FCGR2B,FCN1,FGR,GATA3,GBP1,GJA1,GJA5,HCLS1,IFNG,IL1A,IL1B,IL4R,IL6,IL10,ITGAM,ITGB2,KCNJ11,KCNN4,LCP1,LGALS9,LYN,OSM,PAM,SRGN,PKIA,PTGER4,PTGS2,RAC2,RBP4,S100A8,SAA1,CCL5,CCL19,SFRP1,SORL1,SYK,TFAP2B,TGFB1,TGFB3,TLR2,TLR4,TNF,TNFRSF1B,TWIST1,TNFR…
5_Member	GO Biological Processes	GO:0051223	regulation of protein transport	-13.5654	-11.6745	114/725	43,101,135,150,199,247,284,288,301,640,654,775,914,929,945,952,958,959,1236,1268,1436,1803,1956,2150,2213,2219,2268,2625,2633,2697,2702,3059,3458,3552,3553,3566,3569,3586,3684,3689,3767,3783,3936,3965,4067,5008,5066,5552,5569,5734,5743,5880,5950,6288,6352,6363,6422,6653,6850,7021,7040,7043,7097,7099,7124,7133,7291,7293,7424,7447,7474,8111,8447,8651,8840,9447,9466,9501,10125,10178,10631,10859,1102…	ACHE,ADAM8,ADORA2A,ADRA2A,AIF1,ALOX15B,ANGPT1,ANK3,ANXA1,BLK,BMP6,CACNA1C,CD2,CD14,CD33,CD38,CD40,CD40LG,CCR7,CNR1,CSF1R,DPP4,EGFR,F2RL1,FCGR2B,FCN1,FGR,GATA3,GBP1,GJA1,GJA5,HCLS1,IFNG,IL1A,IL1B,IL4R,IL6,IL10,ITGAM,ITGB2,KCNJ11,KCNN4,LCP1,LGALS9,LYN,OSM,PAM,SRGN,PKIA,PTGER4,PTGS2,RAC2,RBP4,SAA1,CCL5,CCL19,SFRP1,SORL1,SYK,TFAP2B,TGFB1,TGFB3,TLR2,TLR4,TNF,TNFRSF1B,TWIST1,TNFRSF4,VEGFC,VSNL1,WNT5A,G…
5_Member	GO Biological Processes	GO:0051222	positive regulation of protein transport	-13.3028	-11.4325	79/426	43,101,135,199,247,288,640,654,914,929,945,952,1436,1956,2150,2219,2268,2625,2697,3059,3458,3552,3553,3566,3569,3586,3684,3689,3783,3965,5008,5734,5743,5880,5950,6288,6363,6653,6850,7040,7043,7097,7099,7124,7291,7293,7424,7447,7474,8111,8447,9447,9501,10125,10178,10631,11027,22861,23601,23705,26191,26253,51311,51738,54209,55107,56253,57214,58480,59341,64127,79899,84868,94121,114548,114899,283420,…	ACHE,ADAM8,ADORA2A,AIF1,ALOX15B,ANK3,BLK,BMP6,CD2,CD14,CD33,CD38,CSF1R,EGFR,F2RL1,FCN1,FGR,GATA3,GJA1,HCLS1,IFNG,IL1A,IL1B,IL4R,IL6,IL10,ITGAM,ITGB2,KCNN4,LGALS9,OSM,PTGER4,PTGS2,RAC2,RBP4,SAA1,CCL19,SORL1,SYK,TGFB1,TGFB3,TLR2,TLR4,TNF,TWIST1,TNFRSF4,VEGFC,VSNL1,WNT5A,GPR68,DOC2B,AIM2,RPH3AL,RASGRP1,TENM1,POSTN,LILRA2,NLRP1,CLEC5A,CADM1,PTPN22,CLEC4E,TLR8,GHRL,TREM2,ANO1,CRTAM,CEMIP,RHOU,TRPV4,NO…
5_Member	GO Biological Processes	GO:0051051	negative regulation of transport	-12.9419	-11.0913	92/543	134,150,274,284,288,301,945,972,1193,1268,2042,2048,2150,2185,2213,2294,2564,2633,2669,2697,3084,3553,3586,3589,3598,3624,3690,3767,3965,3976,4129,4131,4318,4889,4923,5008,5350,5552,5569,5733,5734,5743,5999,6236,6422,6424,6781,7057,7097,7124,7133,7291,7293,7447,8291,8832,8997,9466,10288,10859,11151,11314,22925,23072,26191,27202,28954,50852,50943,51311,51738,54106,55022,55024,57520,57817,58484,915…	ADORA1,ADRA2A,BIN1,ANGPT1,ANK3,ANXA1,CD33,CD74,CLIC2,CNR1,EPHA3,EPHB2,F2RL1,PTK2B,FCGR2B,FOXF1,GABRE,GBP1,GEM,GJA1,NRG1,IL1B,IL10,IL11,IL13RA2,INHBA,ITGB3,KCNJ11,LGALS9,LIF,MAOB,MAP1B,MMP9,NPY5R,NTSR1,OSM,PLN,SRGN,PKIA,PTGER3,PTGER4,PTGS2,RGS4,RRAD,SFRP1,SFRP4,STC1,THBS1,TLR2,TNF,TNFRSF1B,TWIST1,TNFRSF4,VSNL1,DYSF,CD84,KALRN,IL27RA,LILRB2,LILRB1,CORO1A,CD300A,PLA2R1,HECW1,PTPN22,C5AR2,REM1,TRAT1,…
5_Member	GO Biological Processes	GO:0070201	regulation of establishment of protein localization	-12.4158	-10.5918	116/772	43,101,135,150,199,247,284,288,301,640,654,775,914,929,945,952,958,959,1236,1268,1436,1803,1956,2150,2213,2219,2268,2625,2633,2697,2702,3002,3059,3458,3552,3553,3566,3569,3586,3684,3689,3767,3783,3936,3965,4067,5008,5066,5552,5569,5734,5743,5880,5950,6288,6352,6363,6422,6653,6850,7021,7040,7043,7097,7099,7124,7133,7291,7293,7424,7447,7474,8111,8447,8626,8651,8840,9447,9466,9501,10125,10178,10631,…	ACHE,ADAM8,ADORA2A,ADRA2A,AIF1,ALOX15B,ANGPT1,ANK3,ANXA1,BLK,BMP6,CACNA1C,CD2,CD14,CD33,CD38,CD40,CD40LG,CCR7,CNR1,CSF1R,DPP4,EGFR,F2RL1,FCGR2B,FCN1,FGR,GATA3,GBP1,GJA1,GJA5,GZMB,HCLS1,IFNG,IL1A,IL1B,IL4R,IL6,IL10,ITGAM,ITGB2,KCNJ11,KCNN4,LCP1,LGALS9,LYN,OSM,PAM,SRGN,PKIA,PTGER4,PTGS2,RAC2,RBP4,SAA1,CCL5,CCL19,SFRP1,SORL1,SYK,TFAP2B,TGFB1,TGFB3,TLR2,TLR4,TNF,TNFRSF1B,TWIST1,TNFRSF4,VEGFC,VSNL1,WN…
5_Member	GO Biological Processes	GO:0051048	negative regulation of secretion	-12.1759	-10.3647	54/247	134,150,284,301,972,1268,2150,2213,2294,2633,2697,3084,3553,3586,3589,3598,3624,3767,3965,3976,4129,4889,5008,5552,5733,5734,6422,7124,7133,7293,7447,8832,8997,9466,10859,11314,22925,26191,27202,50943,51311,51738,55024,58484,91543,94121,114548,114899,131450,140947,284297,353514,497189,729230	ADORA1,ADRA2A,ANGPT1,ANXA1,CD74,CNR1,F2RL1,FCGR2B,FOXF1,GBP1,GJA1,NRG1,IL1B,IL10,IL11,IL13RA2,INHBA,KCNJ11,LGALS9,LIF,MAOB,NPY5R,OSM,SRGN,PTGER3,PTGER4,SFRP1,TNF,TNFRSF1B,TNFRSF4,VSNL1,CD84,KALRN,IL27RA,LILRB1,CD300A,PLA2R1,PTPN22,C5AR2,FOXP3,TLR8,GHRL,BANK1,NLRC4,RSAD2,SYTL4,NLRP3,C1QTNF3,CD200R1,DCANP1,SSC5D,LILRA5,TIFAB,CCR2
5_Member	GO Biological Processes	GO:1904951	positive regulation of establishment of protein localization	-12.1618	-10.3519	81/464	43,101,135,199,247,288,640,654,914,929,945,952,1436,1956,2150,2219,2268,2625,2697,3002,3059,3458,3552,3553,3566,3569,3586,3684,3689,3783,3965,5008,5734,5743,5880,5950,6288,6363,6653,6850,7040,7043,7097,7099,7124,7291,7293,7424,7447,7474,8111,8447,8626,9447,9501,10125,10178,10631,11027,22861,23601,23705,26191,26253,51311,51738,54209,55107,56253,57214,58480,59341,64127,79899,84868,94121,114548,1148…	ACHE,ADAM8,ADORA2A,AIF1,ALOX15B,ANK3,BLK,BMP6,CD2,CD14,CD33,CD38,CSF1R,EGFR,F2RL1,FCN1,FGR,GATA3,GJA1,GZMB,HCLS1,IFNG,IL1A,IL1B,IL4R,IL6,IL10,ITGAM,ITGB2,KCNN4,LGALS9,OSM,PTGER4,PTGS2,RAC2,RBP4,SAA1,CCL19,SORL1,SYK,TGFB1,TGFB3,TLR2,TLR4,TNF,TWIST1,TNFRSF4,VEGFC,VSNL1,WNT5A,GPR68,DOC2B,TP63,AIM2,RPH3AL,RASGRP1,TENM1,POSTN,LILRA2,NLRP1,CLEC5A,CADM1,PTPN22,CLEC4E,TLR8,GHRL,TREM2,ANO1,CRTAM,CEMIP,RHO…
5_Member	GO Biological Processes	GO:1903531	negative regulation of secretion by cell	-10.793	-9.04699	48/221	134,150,284,301,1268,2150,2213,2294,2633,2697,3553,3586,3589,3598,3624,3767,3965,3976,4129,4889,5008,5552,5734,6422,7124,7133,7293,7447,8832,8997,9466,10859,11314,26191,27202,50943,51311,51738,55024,58484,91543,94121,114548,114899,131450,284297,353514,729230	ADORA1,ADRA2A,ANGPT1,ANXA1,CNR1,F2RL1,FCGR2B,FOXF1,GBP1,GJA1,IL1B,IL10,IL11,IL13RA2,INHBA,KCNJ11,LGALS9,LIF,MAOB,NPY5R,OSM,SRGN,PTGER4,SFRP1,TNF,TNFRSF1B,TNFRSF4,VSNL1,CD84,KALRN,IL27RA,LILRB1,CD300A,PTPN22,C5AR2,FOXP3,TLR8,GHRL,BANK1,NLRC4,RSAD2,SYTL4,NLRP3,C1QTNF3,CD200R1,SSC5D,LILRA5,CCR2
5_Member	GO Biological Processes	GO:0050710	negative regulation of cytokine secretion	-7.83679	-6.30803	24/87	284,301,2150,2213,2633,3586,5552,5734,7124,7293,9466,10859,26191,27202,50943,51311,51738,55024,58484,114548,114899,131450,284297,353514	ANGPT1,ANXA1,F2RL1,FCGR2B,GBP1,IL10,SRGN,PTGER4,TNF,TNFRSF4,IL27RA,LILRB1,PTPN22,C5AR2,FOXP3,TLR8,GHRL,BANK1,NLRC4,NLRP3,C1QTNF3,CD200R1,SSC5D,LILRA5
5_Member	GO Biological Processes	GO:0002792	negative regulation of peptide secretion	-7.2051	-5.72348	33/158	150,284,301,972,2150,2213,2633,3553,3586,3767,5552,5734,6422,7124,7293,7447,8997,9466,10859,26191,27202,50943,51311,51738,55024,58484,91543,94121,114548,114899,131450,284297,353514	ADRA2A,ANGPT1,ANXA1,CD74,F2RL1,FCGR2B,GBP1,IL1B,IL10,KCNJ11,SRGN,PTGER4,SFRP1,TNF,TNFRSF4,VSNL1,KALRN,IL27RA,LILRB1,PTPN22,C5AR2,FOXP3,TLR8,GHRL,BANK1,NLRC4,RSAD2,SYTL4,NLRP3,C1QTNF3,CD200R1,SSC5D,LILRA5
5_Member	GO Biological Processes	GO:0050709	negative regulation of protein secretion	-6.5668	-5.12769	31/152	150,284,301,2150,2213,2633,3553,3586,3767,5552,5734,6422,7124,7293,7447,9466,10859,26191,27202,50943,51311,51738,55024,58484,91543,94121,114548,114899,131450,284297,353514	ADRA2A,ANGPT1,ANXA1,F2RL1,FCGR2B,GBP1,IL1B,IL10,KCNJ11,SRGN,PTGER4,SFRP1,TNF,TNFRSF4,VSNL1,IL27RA,LILRB1,PTPN22,C5AR2,FOXP3,TLR8,GHRL,BANK1,NLRC4,RSAD2,SYTL4,NLRP3,C1QTNF3,CD200R1,SSC5D,LILRA5
5_Member	GO Biological Processes	GO:0051224	negative regulation of protein transport	-4.20996	-3.0024	32/205	150,284,301,2150,2213,2633,3553,3586,3767,5552,5569,5734,6422,7124,7293,7447,9466,10859,26191,27202,50943,51311,51738,55024,58484,91543,94121,114548,114899,131450,284297,353514	ADRA2A,ANGPT1,ANXA1,F2RL1,FCGR2B,GBP1,IL1B,IL10,KCNJ11,SRGN,PKIA,PTGER4,SFRP1,TNF,TNFRSF4,VSNL1,IL27RA,LILRB1,PTPN22,C5AR2,FOXP3,TLR8,GHRL,BANK1,NLRC4,RSAD2,SYTL4,NLRP3,C1QTNF3,CD200R1,SSC5D,LILRA5
5_Member	GO Biological Processes	GO:1904950	negative regulation of establishment of protein localization	-4.04627	-2.85315	32/209	150,284,301,2150,2213,2633,3553,3586,3767,5552,5569,5734,6422,7124,7293,7447,9466,10859,26191,27202,50943,51311,51738,55024,58484,91543,94121,114548,114899,131450,284297,353514	ADRA2A,ANGPT1,ANXA1,F2RL1,FCGR2B,GBP1,IL1B,IL10,KCNJ11,SRGN,PKIA,PTGER4,SFRP1,TNF,TNFRSF4,VSNL1,IL27RA,LILRB1,PTPN22,C5AR2,FOXP3,TLR8,GHRL,BANK1,NLRC4,RSAD2,SYTL4,NLRP3,C1QTNF3,CD200R1,SSC5D,LILRA5
6_Summary	GO Cellular Components	GO:0098552	side of membrane	-47.666	-44.7471	161/599	246,286,290,301,356,640,643,911,912,913,914,915,916,917,920,921,923,925,929,930,931,939,940,941,942,945,958,959,969,972,973,1012,1230,1233,1234,1235,1236,1269,1438,1441,1493,1524,1636,1889,1901,2015,2152,2185,2206,2207,2208,2213,2214,2219,2268,2323,2348,2350,2669,2674,2675,2676,2769,2793,2811,2833,2891,3055,3106,3113,3115,3117,3118,3119,3120,3122,3123,3127,3554,3559,3560,3561,3563,3575,3594,3598,…	ALOX15,ANK1,ANPEP,ANXA1,FASLG,BLK,CXCR5,CD1C,CD1D,CD1E,CD2,CD3D,CD3E,CD3G,CD4,CD5,CD6,CD8A,CD14,CD19,MS4A1,CD27,CD28,CD80,CD86,CD33,CD40,CD40LG,CD69,CD74,CD79A,CDH13,CCR1,CCR4,CCR5,CCR6,CCR7,CNR2,CSF2RA,CSF3R,CTLA4,CX3CR1,ACE,ECE1,S1PR1,ADGRE1,F3,PTK2B,MS4A2,FCER1G,FCER2,FCGR2B,FCGR3A,FCN1,FGR,FLT3LG,FOLR1,FOLR2,GEM,GFRA1,GFRA2,GFRA3,GNA15,GNGT2,GP1BA,CXCR3,GRIA2,HCK,HLA-B,HLA-DPA1,HLA-DPB1,HLA-D…
6_Member	GO Cellular Components	GO:0098552	side of membrane	-47.666	-44.7471	161/599	246,286,290,301,356,640,643,911,912,913,914,915,916,917,920,921,923,925,929,930,931,939,940,941,942,945,958,959,969,972,973,1012,1230,1233,1234,1235,1236,1269,1438,1441,1493,1524,1636,1889,1901,2015,2152,2185,2206,2207,2208,2213,2214,2219,2268,2323,2348,2350,2669,2674,2675,2676,2769,2793,2811,2833,2891,3055,3106,3113,3115,3117,3118,3119,3120,3122,3123,3127,3554,3559,3560,3561,3563,3575,3594,3598,…	ALOX15,ANK1,ANPEP,ANXA1,FASLG,BLK,CXCR5,CD1C,CD1D,CD1E,CD2,CD3D,CD3E,CD3G,CD4,CD5,CD6,CD8A,CD14,CD19,MS4A1,CD27,CD28,CD80,CD86,CD33,CD40,CD40LG,CD69,CD74,CD79A,CDH13,CCR1,CCR4,CCR5,CCR6,CCR7,CNR2,CSF2RA,CSF3R,CTLA4,CX3CR1,ACE,ECE1,S1PR1,ADGRE1,F3,PTK2B,MS4A2,FCER1G,FCER2,FCGR2B,FCGR3A,FCN1,FGR,FLT3LG,FOLR1,FOLR2,GEM,GFRA1,GFRA2,GFRA3,GNA15,GNGT2,GP1BA,CXCR3,GRIA2,HCK,HLA-B,HLA-DPA1,HLA-DPB1,HLA-D…
6_Member	GO Cellular Components	GO:0009897	external side of plasma membrane	-45.8047	-42.9458	127/402	290,301,356,643,911,912,913,914,915,916,917,920,921,923,925,929,930,931,939,940,941,942,945,958,959,969,972,973,1012,1230,1233,1234,1235,1236,1438,1441,1493,1524,1636,1889,1901,2015,2152,2206,2207,2208,2213,2214,2219,2323,2348,2350,2674,2675,2676,2811,2833,2891,3554,3559,3560,3561,3563,3575,3594,3598,3604,3627,3655,3672,3673,3678,3684,3689,3762,3824,3902,3977,4065,4283,4684,4897,5023,5104,5133,51…	ANPEP,ANXA1,FASLG,CXCR5,CD1C,CD1D,CD1E,CD2,CD3D,CD3E,CD3G,CD4,CD5,CD6,CD8A,CD14,CD19,MS4A1,CD27,CD28,CD80,CD86,CD33,CD40,CD40LG,CD69,CD74,CD79A,CDH13,CCR1,CCR4,CCR5,CCR6,CCR7,CSF2RA,CSF3R,CTLA4,CX3CR1,ACE,ECE1,S1PR1,ADGRE1,F3,MS4A2,FCER1G,FCER2,FCGR2B,FCGR3A,FCN1,FLT3LG,FOLR1,FOLR2,GFRA1,GFRA2,GFRA3,GP1BA,CXCR3,GRIA2,IL1R1,IL2RA,IL2RB,IL2RG,IL3RA,IL7R,IL12RB1,IL13RA2,TNFRSF9,CXCL10,ITGA6,ITGA1,IT…
7_Summary	GO Biological Processes	GO:0002250	adaptive immune response	-42.3206	-39.5501	167/696	113,246,301,602,608,639,710,712,713,714,715,716,718,720,730,911,912,913,915,916,917,919,920,923,924,925,926,930,939,940,941,942,958,959,962,970,972,973,1191,1235,1378,1380,1493,1520,1880,2015,2185,2207,2208,2210,2213,2529,2625,3004,3106,3108,3109,3111,3112,3113,3115,3117,3118,3119,3120,3122,3123,3127,3426,3458,3512,3553,3554,3566,3569,3575,3586,3592,3594,3598,3606,3635,3659,3702,3718,3902,3903,40…	ADCY7,ALOX15,ANXA1,BCL3,TNFRSF17,PRDM1,SERPING1,C1QA,C1QB,C1QC,C1R,C1S,C3,C4A,C7,CD1C,CD1D,CD1E,CD3D,CD3E,CD3G,CD247,CD4,CD6,CD7,CD8A,CD8B,CD19,CD27,CD28,CD80,CD86,CD40,CD40LG,CD48,CD70,CD74,CD79A,CLU,CCR6,CR1,CR2,CTLA4,CTSS,GPR183,ADGRE1,PTK2B,FCER1G,FCER2,FCGR1B,FCGR2B,FUT7,GATA3,GZMM,HLA-B,HLA-DMA,HLA-DMB,HLA-DOA,HLA-DOB,HLA-DPA1,HLA-DPB1,HLA-DQA1,HLA-DQA2,HLA-DQB1,HLA-DQB2,HLA-DRA,HLA-DRB1,HL…
7_Member	GO Biological Processes	GO:0002250	adaptive immune response	-42.3206	-39.5501	167/696	113,246,301,602,608,639,710,712,713,714,715,716,718,720,730,911,912,913,915,916,917,919,920,923,924,925,926,930,939,940,941,942,958,959,962,970,972,973,1191,1235,1378,1380,1493,1520,1880,2015,2185,2207,2208,2210,2213,2529,2625,3004,3106,3108,3109,3111,3112,3113,3115,3117,3118,3119,3120,3122,3123,3127,3426,3458,3512,3553,3554,3566,3569,3575,3586,3592,3594,3598,3606,3635,3659,3702,3718,3902,3903,40…	ADCY7,ALOX15,ANXA1,BCL3,TNFRSF17,PRDM1,SERPING1,C1QA,C1QB,C1QC,C1R,C1S,C3,C4A,C7,CD1C,CD1D,CD1E,CD3D,CD3E,CD3G,CD247,CD4,CD6,CD7,CD8A,CD8B,CD19,CD27,CD28,CD80,CD86,CD40,CD40LG,CD48,CD70,CD74,CD79A,CLU,CCR6,CR1,CR2,CTLA4,CTSS,GPR183,ADGRE1,PTK2B,FCER1G,FCER2,FCGR1B,FCGR2B,FUT7,GATA3,GZMM,HLA-B,HLA-DMA,HLA-DMB,HLA-DOA,HLA-DOB,HLA-DPA1,HLA-DPB1,HLA-DQA1,HLA-DQA2,HLA-DQB1,HLA-DQB2,HLA-DRA,HLA-DRB1,HL…
7_Member	GO Biological Processes	GO:0002697	regulation of immune effector process	-36.8241	-34.2062	125/466	284,301,330,629,710,712,713,714,715,716,718,719,720,728,730,911,912,913,930,940,941,942,958,959,972,1191,1378,1380,1776,2150,2207,2208,2213,2268,2294,2529,2625,3075,3106,3109,3426,3458,3553,3554,3559,3566,3569,3575,3586,3592,3594,3598,3600,3606,3684,3689,3718,3805,3902,3929,3965,4049,4067,4068,5199,5654,5724,5777,5788,5880,5950,6363,6375,6850,7040,7043,7099,7124,7133,7293,7409,7454,7474,8807,8809…	ANGPT1,ANXA1,BIRC3,CFB,SERPING1,C1QA,C1QB,C1QC,C1R,C1S,C3,C3AR1,C4A,C5AR1,C7,CD1C,CD1D,CD1E,CD19,CD28,CD80,CD86,CD40,CD40LG,CD74,CLU,CR1,CR2,DNASE1L3,F2RL1,FCER1G,FCER2,FCGR2B,FGR,FOXF1,FUT7,GATA3,CFH,HLA-B,HLA-DMB,CFI,IFNG,IL1B,IL1R1,IL2RA,IL4R,IL6,IL7R,IL10,IL12A,IL12RB1,IL13RA2,IL15,IL18,ITGAM,ITGB2,JAK3,KIR2DL4,LAG3,LBP,LGALS9,LTA,LYN,SH2D1A,CFP,HTRA1,PTAFR,PTPN6,PTPRC,RAC2,RBP4,CCL19,XCL1,SY…
7_Member	GO Biological Processes	GO:0002703	regulation of leukocyte mediated immunity	-31.7725	-29.2216	75/206	718,911,912,913,940,958,1378,1776,2150,2207,2208,2213,2268,2294,2529,2625,3106,3553,3554,3566,3569,3575,3586,3592,3594,3598,3606,3684,3689,3718,3805,3902,3965,4049,4067,4068,5724,5777,5788,5880,6375,6850,7040,7099,7124,7133,7409,7454,8807,8809,8832,9466,10125,10225,10859,11035,11314,22914,23529,23705,30009,50943,54440,56253,64127,84106,84868,91543,114548,114836,117157,146850,259197,339390,729230	C3,CD1C,CD1D,CD1E,CD28,CD40,CR1,DNASE1L3,F2RL1,FCER1G,FCER2,FCGR2B,FGR,FOXF1,FUT7,GATA3,HLA-B,IL1B,IL1R1,IL4R,IL6,IL7R,IL10,IL12A,IL12RB1,IL13RA2,IL18,ITGAM,ITGB2,JAK3,KIR2DL4,LAG3,LGALS9,LTA,LYN,SH2D1A,PTAFR,PTPN6,PTPRC,RAC2,XCL1,SYK,TGFB1,TLR4,TNF,TNFRSF1B,VAV1,WAS,IL18RAP,IL18R1,CD84,IL27RA,RASGRP1,CD96,LILRB1,RIPK3,CD300A,KLRK1,CLCF1,CADM1,TBX21,FOXP3,SASH3,CRTAM,NOD2,PRAM1,HAVCR2,RSAD2,NLRP3…
7_Member	GO Biological Processes	GO:0002449	lymphocyte mediated immunity	-27.6967	-25.2708	96/364	602,710,712,713,714,715,716,718,720,730,911,912,913,925,930,939,940,958,959,970,972,1191,1235,1378,1380,2207,2208,2213,2529,2625,3002,3004,3106,3119,3426,3553,3554,3566,3569,3575,3586,3592,3594,3598,3606,3635,3805,3822,3824,3902,3965,4049,4068,5452,5551,5777,5788,6375,7040,7124,7133,7409,7454,8807,8809,9466,10125,10225,10859,10875,11035,11151,22914,23180,23529,23705,30009,50943,51279,51311,54440,…	BCL3,SERPING1,C1QA,C1QB,C1QC,C1R,C1S,C3,C4A,C7,CD1C,CD1D,CD1E,CD8A,CD19,CD27,CD28,CD40,CD40LG,CD70,CD74,CLU,CCR6,CR1,CR2,FCER1G,FCER2,FCGR2B,FUT7,GATA3,GZMB,GZMM,HLA-B,HLA-DQB1,CFI,IL1B,IL1R1,IL4R,IL6,IL7R,IL10,IL12A,IL12RB1,IL13RA2,IL18,INPP5D,KIR2DL4,KLRC2,KLRD1,LAG3,LGALS9,LTA,SH2D1A,POU2F2,PRF1,PTPN6,PTPRC,XCL1,TGFB1,TNF,TNFRSF1B,VAV1,WAS,IL18RAP,IL18R1,IL27RA,RASGRP1,CD96,LILRB1,FGL2,RIPK3,C…
7_Member	GO Biological Processes	GO:0002460	adaptive immune response based on somatic recombination of immune receptors built from immunoglobuli	-26.1823	-23.8188	94/366	301,602,710,712,713,714,715,716,718,720,730,911,912,913,920,925,930,939,940,941,958,959,970,972,1191,1235,1378,1380,2207,2208,2213,2529,2625,3004,3119,3426,3553,3554,3566,3569,3575,3586,3592,3594,3598,3606,3635,3718,4049,4063,5452,5551,5588,5777,5788,6097,6363,6375,6693,7040,7099,7124,7133,7454,8807,8809,9466,10148,10563,10673,10859,10875,11035,23180,23529,23705,30009,50943,51279,51311,54440,5506…	ANXA1,BCL3,SERPING1,C1QA,C1QB,C1QC,C1R,C1S,C3,C4A,C7,CD1C,CD1D,CD1E,CD4,CD8A,CD19,CD27,CD28,CD80,CD40,CD40LG,CD70,CD74,CLU,CCR6,CR1,CR2,FCER1G,FCER2,FCGR2B,FUT7,GATA3,GZMM,HLA-DQB1,CFI,IL1B,IL1R1,IL4R,IL6,IL7R,IL10,IL12A,IL12RB1,IL13RA2,IL18,INPP5D,JAK3,LTA,LY9,POU2F2,PRF1,PRKCQ,PTPN6,PTPRC,RORC,CCL19,XCL1,SPN,TGFB1,TLR4,TNF,TNFRSF1B,WAS,IL18RAP,IL18R1,IL27RA,EBI3,CXCL13,TNFSF13B,LILRB1,FGL2,RIPK…
7_Member	GO Biological Processes	GO:0002699	positive regulation of immune effector process	-25.455	-23.1259	70/221	301,718,911,912,913,940,941,942,958,972,2150,2207,2208,2268,2294,2625,3109,3458,3553,3554,3566,3569,3592,3594,3598,3606,3684,3689,3805,3902,3929,3965,4049,4067,4068,5724,5788,5880,5950,6363,6375,6850,7040,7099,7124,7293,7409,7474,8807,8809,8832,10125,10859,11314,22914,23529,23705,26191,30009,50943,54106,54440,56253,64127,91543,114548,114836,117157,259197,729230	ANXA1,C3,CD1C,CD1D,CD1E,CD28,CD80,CD86,CD40,CD74,F2RL1,FCER1G,FCER2,FGR,FOXF1,GATA3,HLA-DMB,IFNG,IL1B,IL1R1,IL4R,IL6,IL12A,IL12RB1,IL13RA2,IL18,ITGAM,ITGB2,KIR2DL4,LAG3,LBP,LGALS9,LTA,LYN,SH2D1A,PTAFR,PTPRC,RAC2,RBP4,CCL19,XCL1,SYK,TGFB1,TLR4,TNF,TNFRSF4,VAV1,WNT5A,IL18RAP,IL18R1,CD84,RASGRP1,LILRB1,CD300A,KLRK1,CLCF1,CADM1,PTPN22,TBX21,FOXP3,TLR9,SASH3,CRTAM,NOD2,RSAD2,NLRP3,SLAMF6,SH2D1B,NCR3,C…
7_Member	GO Biological Processes	GO:0002706	regulation of lymphocyte mediated immunity	-25.0455	-22.7287	57/152	718,911,912,913,940,958,1378,2207,2208,2213,2529,2625,3106,3553,3554,3569,3575,3586,3592,3594,3606,3805,3902,3965,4049,4068,5777,5788,6375,7040,7124,7133,7409,7454,8807,8809,9466,10125,10225,10859,11035,22914,23529,23705,30009,50943,54440,56253,84868,91543,114548,114836,117157,146850,259197,339390,729230	C3,CD1C,CD1D,CD1E,CD28,CD40,CR1,FCER1G,FCER2,FCGR2B,FUT7,GATA3,HLA-B,IL1B,IL1R1,IL6,IL7R,IL10,IL12A,IL12RB1,IL18,KIR2DL4,LAG3,LGALS9,LTA,SH2D1A,PTPN6,PTPRC,XCL1,TGFB1,TNF,TNFRSF1B,VAV1,WAS,IL18RAP,IL18R1,IL27RA,RASGRP1,CD96,LILRB1,RIPK3,KLRK1,CLCF1,CADM1,TBX21,FOXP3,SASH3,CRTAM,HAVCR2,RSAD2,NLRP3,SLAMF6,SH2D1B,PIK3R6,NCR3,CLEC4G,CCR2
7_Member	GO Biological Processes	GO:0002819	regulation of adaptive immune response	-22.1338	-19.9202	56/165	113,246,301,718,911,912,913,920,940,941,958,962,1378,2207,2208,2213,2529,2625,3553,3554,3566,3569,3575,3586,3592,3594,3606,3659,3718,4049,5588,5777,5788,6363,6375,7040,7124,7133,7454,8631,8809,9466,10673,10859,11035,23529,30009,50943,54440,64092,84695,84868,91543,114548,339390,729230	ADCY7,ALOX15,ANXA1,C3,CD1C,CD1D,CD1E,CD4,CD28,CD80,CD40,CD48,CR1,FCER1G,FCER2,FCGR2B,FUT7,GATA3,IL1B,IL1R1,IL4R,IL6,IL7R,IL10,IL12A,IL12RB1,IL18,IRF1,JAK3,LTA,PRKCQ,PTPN6,PTPRC,CCL19,XCL1,TGFB1,TNF,TNFRSF1B,WAS,SKAP1,IL18R1,IL27RA,TNFSF13B,LILRB1,RIPK3,CLCF1,TBX21,FOXP3,SASH3,SAMSN1,LOXL3,HAVCR2,RSAD2,NLRP3,CLEC4G,CCR2
7_Member	GO Biological Processes	GO:0002822	regulation of adaptive immune response based on somatic recombination of immune receptors built from	-19.4444	-17.3322	50/150	301,718,911,912,913,920,940,941,958,1378,2207,2208,2213,2529,2625,3553,3554,3566,3569,3575,3586,3592,3594,3606,3718,4049,5588,5777,5788,6363,6375,7040,7124,7133,7454,8809,9466,10673,10859,11035,23529,30009,50943,54440,84695,84868,91543,114548,339390,729230	ANXA1,C3,CD1C,CD1D,CD1E,CD4,CD28,CD80,CD40,CR1,FCER1G,FCER2,FCGR2B,FUT7,GATA3,IL1B,IL1R1,IL4R,IL6,IL7R,IL10,IL12A,IL12RB1,IL18,JAK3,LTA,PRKCQ,PTPN6,PTPRC,CCL19,XCL1,TGFB1,TNF,TNFRSF1B,WAS,IL18R1,IL27RA,TNFSF13B,LILRB1,RIPK3,CLCF1,TBX21,FOXP3,SASH3,LOXL3,HAVCR2,RSAD2,NLRP3,CLEC4G,CCR2
7_Member	GO Biological Processes	GO:0002705	positive regulation of leukocyte mediated immunity	-19.3585	-17.2488	47/134	718,911,912,913,940,958,2150,2207,2208,2268,2625,3553,3554,3566,3569,3592,3594,3606,3684,3689,3805,3902,4049,4068,5724,5788,6375,6850,7040,7124,7409,8807,8809,10125,22914,23529,23705,30009,50943,54440,56253,64127,91543,114548,114836,117157,259197	C3,CD1C,CD1D,CD1E,CD28,CD40,F2RL1,FCER1G,FCER2,FGR,GATA3,IL1B,IL1R1,IL4R,IL6,IL12A,IL12RB1,IL18,ITGAM,ITGB2,KIR2DL4,LAG3,LTA,SH2D1A,PTAFR,PTPRC,XCL1,SYK,TGFB1,TNF,VAV1,IL18RAP,IL18R1,RASGRP1,KLRK1,CLCF1,CADM1,TBX21,FOXP3,SASH3,CRTAM,NOD2,RSAD2,NLRP3,SLAMF6,SH2D1B,NCR3
7_Member	GO Biological Processes	GO:0002708	positive regulation of lymphocyte mediated immunity	-17.0109	-14.9745	39/106	718,911,912,913,940,958,2207,2208,2625,3553,3554,3569,3592,3594,3606,3805,3902,4049,4068,5788,6375,7040,7124,7409,8807,8809,10125,22914,23529,23705,30009,50943,54440,56253,91543,114548,114836,117157,259197	C3,CD1C,CD1D,CD1E,CD28,CD40,FCER1G,FCER2,GATA3,IL1B,IL1R1,IL6,IL12A,IL12RB1,IL18,KIR2DL4,LAG3,LTA,SH2D1A,PTPRC,XCL1,TGFB1,TNF,VAV1,IL18RAP,IL18R1,RASGRP1,KLRK1,CLCF1,CADM1,TBX21,FOXP3,SASH3,CRTAM,RSAD2,NLRP3,SLAMF6,SH2D1B,NCR3
7_Member	GO Biological Processes	GO:0002700	regulation of production of molecular mediator of immune response	-15.8341	-13.8474	45/148	284,940,958,959,972,2150,2207,2213,2625,3553,3554,3566,3569,3586,3598,3606,3718,3805,5788,5950,6375,7040,7043,7099,7124,7133,7293,7474,8809,9466,9865,10225,10859,11213,23529,26191,30009,50943,54106,54440,64127,91543,114548,115352,729230	ANGPT1,CD28,CD40,CD40LG,CD74,F2RL1,FCER1G,FCGR2B,GATA3,IL1B,IL1R1,IL4R,IL6,IL10,IL13RA2,IL18,JAK3,KIR2DL4,PTPRC,RBP4,XCL1,TGFB1,TGFB3,TLR4,TNF,TNFRSF1B,TNFRSF4,WNT5A,IL18R1,IL27RA,TRIL,CD96,LILRB1,IRAK3,CLCF1,PTPN22,TBX21,FOXP3,TLR9,SASH3,NOD2,RSAD2,NLRP3,FCRL3,CCR2
7_Member	GO Biological Processes	GO:0002456	T cell mediated immunity	-15.6189	-13.6397	37/104	911,912,913,925,970,2213,2529,2625,3004,3553,3554,3569,3575,3592,3594,3606,5551,5788,6375,7133,7454,8807,8809,10859,11035,23180,23705,30009,50943,54440,56253,64005,91543,114548,133396,339390,729230	CD1C,CD1D,CD1E,CD8A,CD70,FCGR2B,FUT7,GATA3,GZMM,IL1B,IL1R1,IL6,IL7R,IL12A,IL12RB1,IL18,PRF1,PTPRC,XCL1,TNFRSF1B,WAS,IL18RAP,IL18R1,LILRB1,RIPK3,RFTN1,CADM1,TBX21,FOXP3,SASH3,CRTAM,MYO1G,RSAD2,NLRP3,IL31RA,CLEC4G,CCR2
7_Member	GO Biological Processes	GO:0002367	cytokine production involved in immune response	-14.3378	-12.4227	36/107	284,972,2150,2207,2625,3553,3554,3569,3586,3592,3606,3718,3805,6375,7040,7043,7097,7099,7124,7133,7474,8807,8809,9865,10225,10859,11213,30009,50943,54440,55765,64127,91543,114548,133396,729230	ANGPT1,CD74,F2RL1,FCER1G,GATA3,IL1B,IL1R1,IL6,IL10,IL12A,IL18,JAK3,KIR2DL4,XCL1,TGFB1,TGFB3,TLR2,TLR4,TNF,TNFRSF1B,WNT5A,IL18RAP,IL18R1,TRIL,CD96,LILRB1,IRAK3,TBX21,FOXP3,SASH3,INAVA,NOD2,RSAD2,NLRP3,IL31RA,CCR2
7_Member	GO Biological Processes	GO:0002821	positive regulation of adaptive immune response	-14.052	-12.1427	36/109	301,718,911,912,913,920,940,941,958,2207,2208,2625,3553,3554,3569,3592,3594,3606,4049,5588,5788,6363,6375,7040,7124,8631,8809,9466,10673,23529,30009,50943,54440,91543,114548,729230	ANXA1,C3,CD1C,CD1D,CD1E,CD4,CD28,CD80,CD40,FCER1G,FCER2,GATA3,IL1B,IL1R1,IL6,IL12A,IL12RB1,IL18,LTA,PRKCQ,PTPRC,CCL19,XCL1,TGFB1,TNF,SKAP1,IL18R1,IL27RA,TNFSF13B,CLCF1,TBX21,FOXP3,SASH3,RSAD2,NLRP3,CCR2
7_Member	GO Biological Processes	GO:0002824	positive regulation of adaptive immune response based on somatic recombination of immune receptors b	-13.963	-12.0567	35/104	301,718,911,912,913,920,940,941,958,2207,2208,2625,3553,3554,3569,3592,3594,3606,4049,5588,5788,6363,6375,7040,7124,8809,9466,10673,23529,30009,50943,54440,91543,114548,729230	ANXA1,C3,CD1C,CD1D,CD1E,CD4,CD28,CD80,CD40,FCER1G,FCER2,GATA3,IL1B,IL1R1,IL6,IL12A,IL12RB1,IL18,LTA,PRKCQ,PTPRC,CCL19,XCL1,TGFB1,TNF,IL18R1,IL27RA,TNFSF13B,CLCF1,TBX21,FOXP3,SASH3,RSAD2,NLRP3,CCR2
7_Member	GO Biological Processes	GO:0002718	regulation of cytokine production involved in immune response	-13.2202	-11.3542	31/87	284,972,2150,2207,2625,3553,3554,3569,3586,3606,3718,3805,6375,7040,7043,7099,7124,7133,7474,8809,9865,10225,10859,11213,30009,50943,54440,64127,91543,114548,729230	ANGPT1,CD74,F2RL1,FCER1G,GATA3,IL1B,IL1R1,IL6,IL10,IL18,JAK3,KIR2DL4,XCL1,TGFB1,TGFB3,TLR4,TNF,TNFRSF1B,WNT5A,IL18R1,TRIL,CD96,LILRB1,IRAK3,TBX21,FOXP3,SASH3,NOD2,RSAD2,NLRP3,CCR2
7_Member	GO Biological Processes	GO:0002440	production of molecular mediator of immune response	-12.3748	-10.5535	62/305	284,940,958,959,972,1235,2150,2207,2213,2625,3119,3553,3554,3566,3569,3575,3586,3592,3598,3606,3718,3805,5452,5788,5950,6375,7040,7043,7097,7099,7124,7133,7293,7474,8807,8809,9452,9466,9865,10225,10673,10859,10875,11213,23529,25939,26191,29802,30009,50943,54106,54440,55765,64127,84433,91543,114548,115352,126259,133396,202309,729230	ANGPT1,CD28,CD40,CD40LG,CD74,CCR6,F2RL1,FCER1G,FCGR2B,GATA3,HLA-DQB1,IL1B,IL1R1,IL4R,IL6,IL7R,IL10,IL12A,IL13RA2,IL18,JAK3,KIR2DL4,POU2F2,PTPRC,RBP4,XCL1,TGFB1,TGFB3,TLR2,TLR4,TNF,TNFRSF1B,TNFRSF4,WNT5A,IL18RAP,IL18R1,ITM2A,IL27RA,TRIL,CD96,TNFSF13B,LILRB1,FGL2,IRAK3,CLCF1,SAMHD1,PTPN22,VPREB3,TBX21,FOXP3,TLR9,SASH3,INAVA,NOD2,CARD11,RSAD2,NLRP3,FCRL3,TMIGD2,IL31RA,GAPT,CCR2
7_Member	GO Biological Processes	GO:0002709	regulation of T cell mediated immunity	-12.0531	-10.2469	27/73	911,912,913,2213,2529,2625,3553,3554,3569,3575,3592,3594,3606,5788,6375,7133,7454,8809,10859,11035,30009,50943,54440,91543,114548,339390,729230	CD1C,CD1D,CD1E,FCGR2B,FUT7,GATA3,IL1B,IL1R1,IL6,IL7R,IL12A,IL12RB1,IL18,PTPRC,XCL1,TNFRSF1B,WAS,IL18R1,LILRB1,RIPK3,TBX21,FOXP3,SASH3,RSAD2,NLRP3,CLEC4G,CCR2
7_Member	GO Biological Processes	GO:0042092	type 2 immune response	-10.3886	-8.67385	18/38	301,602,942,972,2625,3566,3569,3586,3606,3620,6375,9466,30009,64127,91543,114548,133396,729230	ANXA1,BCL3,CD86,CD74,GATA3,IL4R,IL6,IL10,IL18,IDO1,XCL1,IL27RA,TBX21,NOD2,RSAD2,NLRP3,IL31RA,CCR2
7_Member	GO Biological Processes	GO:0002702	positive regulation of production of molecular mediator of immune response	-9.6704	-8.01032	29/102	940,958,972,2150,2207,2625,3553,3554,3566,3569,3606,3805,5788,5950,6375,7040,7099,7293,7474,8809,10859,23529,26191,30009,54106,54440,64127,91543,114548	CD28,CD40,CD74,F2RL1,FCER1G,GATA3,IL1B,IL1R1,IL4R,IL6,IL18,KIR2DL4,PTPRC,RBP4,XCL1,TGFB1,TLR4,TNFRSF4,WNT5A,IL18R1,LILRB1,CLCF1,PTPN22,TBX21,TLR9,SASH3,NOD2,RSAD2,NLRP3
7_Member	GO Biological Processes	GO:0035743	CD4-positive, alpha-beta T cell cytokine production	-9.22373	-7.59197	13/22	2625,3553,3554,3569,3592,3606,6375,8807,8809,30009,91543,114548,133396	GATA3,IL1B,IL1R1,IL6,IL12A,IL18,XCL1,IL18RAP,IL18R1,TBX21,RSAD2,NLRP3,IL31RA
7_Member	GO Biological Processes	GO:0002828	regulation of type 2 immune response	-8.92007	-7.307	15/31	301,942,972,2625,3566,3569,3606,3620,6375,9466,30009,64127,91543,114548,729230	ANXA1,CD86,CD74,GATA3,IL4R,IL6,IL18,IDO1,XCL1,IL27RA,TBX21,NOD2,RSAD2,NLRP3,CCR2
7_Member	GO Biological Processes	GO:0002830	positive regulation of type 2 immune response	-8.89911	-7.28842	11/16	942,972,2625,3566,3569,3606,3620,6375,64127,91543,114548	CD86,CD74,GATA3,IL4R,IL6,IL18,IDO1,XCL1,NOD2,RSAD2,NLRP3
7_Member	GO Biological Processes	GO:0002369	T cell cytokine production	-8.53558	-6.94649	17/42	2625,3553,3554,3569,3592,3606,6375,7133,8807,8809,30009,50943,54440,91543,114548,133396,729230	GATA3,IL1B,IL1R1,IL6,IL12A,IL18,XCL1,TNFRSF1B,IL18RAP,IL18R1,TBX21,FOXP3,SASH3,RSAD2,NLRP3,IL31RA,CCR2
7_Member	GO Biological Processes	GO:0002724	regulation of T cell cytokine production	-7.6566	-6.14012	14/32	2625,3553,3554,3569,3606,6375,7133,8809,30009,50943,54440,91543,114548,729230	GATA3,IL1B,IL1R1,IL6,IL18,XCL1,TNFRSF1B,IL18R1,TBX21,FOXP3,SASH3,RSAD2,NLRP3,CCR2
7_Member	GO Biological Processes	GO:0002711	positive regulation of T cell mediated immunity	-7.05486	-5.58369	17/51	911,912,913,2625,3553,3554,3569,3592,3594,3606,5788,6375,8809,50943,54440,91543,114548	CD1C,CD1D,CD1E,GATA3,IL1B,IL1R1,IL6,IL12A,IL12RB1,IL18,PTPRC,XCL1,IL18R1,FOXP3,SASH3,RSAD2,NLRP3
7_Member	GO Biological Processes	GO:0002720	positive regulation of cytokine production involved in immune response	-7.02182	-5.55179	18/57	972,2150,2207,2625,3553,3554,3569,3606,3805,6375,7099,7474,8809,10859,54440,64127,91543,114548	CD74,F2RL1,FCER1G,GATA3,IL1B,IL1R1,IL6,IL18,KIR2DL4,XCL1,TLR4,WNT5A,IL18R1,LILRB1,SASH3,NOD2,RSAD2,NLRP3
7_Member	GO Biological Processes	GO:0002726	positive regulation of T cell cytokine production	-6.29635	-4.87805	10/20	2625,3553,3554,3569,3606,6375,8809,54440,91543,114548	GATA3,IL1B,IL1R1,IL6,IL18,XCL1,IL18R1,SASH3,RSAD2,NLRP3
7_Member	GO Biological Processes	GO:0035745	T-helper 2 cell cytokine production	-4.54811	-3.3031	7/14	2625,3569,6375,30009,91543,114548,133396	GATA3,IL6,XCL1,TBX21,RSAD2,NLRP3,IL31RA
7_Member	GO Biological Processes	GO:2000553	positive regulation of T-helper 2 cell cytokine production	-4.3602	-3.13606	5/7	2625,3569,6375,91543,114548	GATA3,IL6,XCL1,RSAD2,NLRP3
7_Member	GO Biological Processes	GO:2000551	regulation of T-helper 2 cell cytokine production	-4.23132	-3.02219	6/11	2625,3569,6375,30009,91543,114548	GATA3,IL6,XCL1,TBX21,RSAD2,NLRP3
8_Summary	GO Biological Processes	GO:0002263	cell activation involved in immune response	-41.2984	-38.5502	168/715	12,26,55,101,240,272,290,301,602,671,718,719,728,911,929,930,940,941,942,945,958,959,963,978,1116,1118,1235,1265,1378,1520,1536,1776,1794,1880,2150,2185,2207,2212,2213,2219,2268,2294,2357,2358,2625,3071,3101,3106,3109,3240,3458,3566,3569,3586,3594,3598,3606,3683,3684,3689,3718,3903,3929,3934,3936,3955,3965,4033,4063,4064,4067,4069,4242,4318,4332,4973,5023,5175,5199,5265,5294,5328,5329,5646,5724,5…	SERPINA3,AOC1,ACP3,ADAM8,ALOX5,AMPD3,ANPEP,ANXA1,BCL3,BPI,C3,C3AR1,C5AR1,CD1C,CD14,CD19,CD28,CD80,CD86,CD33,CD40,CD40LG,CD53,CDA,CHI3L1,CHIT1,CCR6,CNN2,CR1,CTSS,CYBB,DNASE1L3,DOCK2,GPR183,F2RL1,PTK2B,FCER1G,FCGR2A,FCGR2B,FCN1,FGR,FOXF1,FPR1,FPR2,GATA3,NCKAP1L,HK3,HLA-B,HLA-DMB,HP,IFNG,IL4R,IL6,IL10,IL12RB1,IL13RA2,IL18,ITGAL,ITGAM,ITGB2,JAK3,LAIR1,LBP,LCN2,LCP1,LFNG,LGALS9,IRAG2,LY9,CD180,LYN,LYZ…
8_Member	GO Biological Processes	GO:0002263	cell activation involved in immune response	-41.2984	-38.5502	168/715	12,26,55,101,240,272,290,301,602,671,718,719,728,911,929,930,940,941,942,945,958,959,963,978,1116,1118,1235,1265,1378,1520,1536,1776,1794,1880,2150,2185,2207,2212,2213,2219,2268,2294,2357,2358,2625,3071,3101,3106,3109,3240,3458,3566,3569,3586,3594,3598,3606,3683,3684,3689,3718,3903,3929,3934,3936,3955,3965,4033,4063,4064,4067,4069,4242,4318,4332,4973,5023,5175,5199,5265,5294,5328,5329,5646,5724,5…	SERPINA3,AOC1,ACP3,ADAM8,ALOX5,AMPD3,ANPEP,ANXA1,BCL3,BPI,C3,C3AR1,C5AR1,CD1C,CD14,CD19,CD28,CD80,CD86,CD33,CD40,CD40LG,CD53,CDA,CHI3L1,CHIT1,CCR6,CNN2,CR1,CTSS,CYBB,DNASE1L3,DOCK2,GPR183,F2RL1,PTK2B,FCER1G,FCGR2A,FCGR2B,FCN1,FGR,FOXF1,FPR1,FPR2,GATA3,NCKAP1L,HK3,HLA-B,HLA-DMB,HP,IFNG,IL4R,IL6,IL10,IL12RB1,IL13RA2,IL18,ITGAL,ITGAM,ITGB2,JAK3,LAIR1,LBP,LCN2,LCP1,LFNG,LGALS9,IRAG2,LY9,CD180,LYN,LYZ…
8_Member	GO Biological Processes	GO:0002366	leukocyte activation involved in immune response	-41.0263	-38.2888	167/711	12,26,55,101,240,272,290,301,602,671,718,719,728,911,929,930,940,941,942,945,958,959,963,978,1116,1118,1235,1265,1378,1520,1536,1776,1794,1880,2150,2185,2207,2212,2213,2219,2268,2294,2357,2358,2625,3071,3101,3106,3109,3240,3458,3566,3569,3586,3594,3598,3606,3683,3684,3689,3718,3903,3929,3934,3936,3955,3965,4033,4063,4064,4067,4069,4242,4318,4332,4973,5023,5175,5199,5265,5294,5328,5329,5646,5724,5…	SERPINA3,AOC1,ACP3,ADAM8,ALOX5,AMPD3,ANPEP,ANXA1,BCL3,BPI,C3,C3AR1,C5AR1,CD1C,CD14,CD19,CD28,CD80,CD86,CD33,CD40,CD40LG,CD53,CDA,CHI3L1,CHIT1,CCR6,CNN2,CR1,CTSS,CYBB,DNASE1L3,DOCK2,GPR183,F2RL1,PTK2B,FCER1G,FCGR2A,FCGR2B,FCN1,FGR,FOXF1,FPR1,FPR2,GATA3,NCKAP1L,HK3,HLA-B,HLA-DMB,HP,IFNG,IL4R,IL6,IL10,IL12RB1,IL13RA2,IL18,ITGAL,ITGAM,ITGB2,JAK3,LAIR1,LBP,LCN2,LCP1,LFNG,LGALS9,IRAG2,LY9,CD180,LYN,LYZ…
8_Member	GO Biological Processes	GO:0002274	myeloid leukocyte activation	-38.3669	-35.7242	155/656	12,26,55,101,199,240,272,290,399,671,712,718,719,728,914,929,945,963,972,978,1050,1116,1118,1191,1265,1268,1269,1378,1435,1520,1536,1776,1794,2150,2207,2212,2213,2219,2268,2294,2323,2357,2358,3071,3101,3106,3240,3458,3566,3569,3586,3598,3600,3606,3683,3684,3689,3903,3929,3934,3937,3965,4033,4067,4069,4318,4332,4973,5023,5175,5199,5265,5294,5328,5329,5646,5724,5777,5788,5799,5806,5880,6036,6279,62…	SERPINA3,AOC1,ACP3,ADAM8,AIF1,ALOX5,AMPD3,ANPEP,RHOH,BPI,C1QA,C3,C3AR1,C5AR1,CD2,CD14,CD33,CD53,CD74,CDA,CEBPA,CHI3L1,CHIT1,CLU,CNN2,CNR1,CNR2,CR1,CSF1,CTSS,CYBB,DNASE1L3,DOCK2,F2RL1,FCER1G,FCGR2A,FCGR2B,FCN1,FGR,FOXF1,FLT3LG,FPR1,FPR2,NCKAP1L,HK3,HLA-B,HP,IFNG,IL4R,IL6,IL10,IL13RA2,IL15,IL18,ITGAL,ITGAM,ITGB2,LAIR1,LBP,LCN2,LCP2,LGALS9,IRAG2,LYN,LYZ,MMP9,MNDA,OLR1,P2RX1,PECAM1,CFP,SERPINA1,PIK3C…
8_Member	GO Biological Processes	GO:0045055	regulated exocytosis	-30.1783	-27.6731	159/796	12,26,55,101,135,150,240,272,290,671,710,718,719,728,929,945,963,978,1116,1118,1191,1265,1268,1378,1520,1521,1536,1794,2150,2153,2162,2207,2212,2213,2219,2268,2294,2357,2358,3055,3071,3082,3101,3106,3240,3566,3598,3671,3683,3684,3689,3690,3903,3934,3965,4033,4067,4069,4318,4332,4973,5023,5054,5154,5155,5175,5199,5265,5294,5328,5329,5341,5345,5552,5646,5724,5777,5788,5799,5806,5874,5880,5919,6036,…	SERPINA3,AOC1,ACP3,ADAM8,ADORA2A,ADRA2A,ALOX5,AMPD3,ANPEP,BPI,SERPING1,C3,C3AR1,C5AR1,CD14,CD33,CD53,CDA,CHI3L1,CHIT1,CLU,CNN2,CNR1,CR1,CTSS,CTSW,CYBB,DOCK2,F2RL1,F5,F13A1,FCER1G,FCGR2A,FCGR2B,FCN1,FGR,FOXF1,FPR1,FPR2,HCK,NCKAP1L,HGF,HK3,HLA-B,HP,IL4R,IL13RA2,ISLR,ITGAL,ITGAM,ITGB2,ITGB3,LAIR1,LCN2,LGALS9,IRAG2,LYN,LYZ,MMP9,MNDA,OLR1,P2RX1,SERPINE1,PDGFA,PDGFB,PECAM1,CFP,SERPINA1,PIK3CG,PLAU,PLAU…
8_Member	GO Biological Processes	GO:0002275	myeloid cell activation involved in immune response	-25.4127	-23.0878	118/547	12,26,55,101,240,272,290,671,718,719,728,929,945,963,978,1116,1118,1265,1378,1520,1536,1776,1794,2150,2207,2212,2219,2268,2294,2357,2358,3071,3101,3106,3240,3566,3598,3683,3684,3689,3903,3929,3934,3965,4033,4067,4069,4318,4332,4973,5023,5175,5199,5265,5294,5328,5329,5646,5724,5777,5788,5799,5806,5880,6036,6279,6280,6402,6518,6850,7097,7130,7133,7305,7462,8291,8778,8832,8876,9535,10125,10288,10875…	SERPINA3,AOC1,ACP3,ADAM8,ALOX5,AMPD3,ANPEP,BPI,C3,C3AR1,C5AR1,CD14,CD33,CD53,CDA,CHI3L1,CHIT1,CNN2,CR1,CTSS,CYBB,DNASE1L3,DOCK2,F2RL1,FCER1G,FCGR2A,FCN1,FGR,FOXF1,FPR1,FPR2,NCKAP1L,HK3,HLA-B,HP,IL4R,IL13RA2,ITGAL,ITGAM,ITGB2,LAIR1,LBP,LCN2,LGALS9,IRAG2,LYN,LYZ,MMP9,MNDA,OLR1,P2RX1,PECAM1,CFP,SERPINA1,PIK3CG,PLAU,PLAUR,PRSS3,PTAFR,PTPN6,PTPRC,PTPRN2,PTX3,RAC2,RNASE2,S100A8,S100A9,SELL,SLC2A5,SYK,T…
8_Member	GO Biological Processes	GO:0043299	leukocyte degranulation	-23.9395	-21.6648	114/537	12,26,55,101,240,272,290,671,718,719,728,929,945,963,978,1116,1118,1265,1378,1520,1536,1794,2150,2207,2212,2213,2219,2268,2294,2357,2358,3055,3071,3101,3106,3240,3566,3598,3683,3684,3689,3903,3934,3965,4033,4067,4069,4318,4332,4973,5023,5175,5199,5265,5294,5328,5329,5646,5724,5777,5788,5799,5806,5880,6036,6279,6280,6402,6518,6850,7097,7130,7133,7305,7462,8778,8832,8876,9535,10125,10288,10875,1100…	SERPINA3,AOC1,ACP3,ADAM8,ALOX5,AMPD3,ANPEP,BPI,C3,C3AR1,C5AR1,CD14,CD33,CD53,CDA,CHI3L1,CHIT1,CNN2,CR1,CTSS,CYBB,DOCK2,F2RL1,FCER1G,FCGR2A,FCGR2B,FCN1,FGR,FOXF1,FPR1,FPR2,HCK,NCKAP1L,HK3,HLA-B,HP,IL4R,IL13RA2,ITGAL,ITGAM,ITGB2,LAIR1,LCN2,LGALS9,IRAG2,LYN,LYZ,MMP9,MNDA,OLR1,P2RX1,PECAM1,CFP,SERPINA1,PIK3CG,PLAU,PLAUR,PRSS3,PTAFR,PTPN6,PTPRC,PTPRN2,PTX3,RAC2,RNASE2,S100A8,S100A9,SELL,SLC2A5,SYK,TLR…
8_Member	GO Biological Processes	GO:0002444	myeloid leukocyte mediated immunity	-23.2153	-20.962	115/555	12,26,55,101,240,272,290,671,718,719,728,929,945,963,978,1116,1118,1265,1378,1520,1536,1636,1776,1794,2150,2207,2212,2213,2219,2268,2294,2357,2358,3071,3101,3106,3240,3566,3569,3598,3683,3684,3689,3903,3934,3965,4033,4067,4069,4318,4332,4973,5023,5175,5199,5265,5294,5328,5329,5646,5724,5777,5788,5799,5806,5880,6036,6279,6280,6402,6518,6850,7097,7130,7133,7305,7462,8778,8832,8876,9535,10125,10288,…	SERPINA3,AOC1,ACP3,ADAM8,ALOX5,AMPD3,ANPEP,BPI,C3,C3AR1,C5AR1,CD14,CD33,CD53,CDA,CHI3L1,CHIT1,CNN2,CR1,CTSS,CYBB,ACE,DNASE1L3,DOCK2,F2RL1,FCER1G,FCGR2A,FCGR2B,FCN1,FGR,FOXF1,FPR1,FPR2,NCKAP1L,HK3,HLA-B,HP,IL4R,IL6,IL13RA2,ITGAL,ITGAM,ITGB2,LAIR1,LCN2,LGALS9,IRAG2,LYN,LYZ,MMP9,MNDA,OLR1,P2RX1,PECAM1,CFP,SERPINA1,PIK3CG,PLAU,PLAUR,PRSS3,PTAFR,PTPN6,PTPRC,PTPRN2,PTX3,RAC2,RNASE2,S100A8,S100A9,SELL,S…
8_Member	GO Biological Processes	GO:0036230	granulocyte activation	-22.2761	-20.0562	107/507	12,26,55,101,240,272,290,671,718,719,728,929,945,963,978,1116,1118,1265,1378,1520,1536,1776,1794,2150,2207,2212,2213,2219,2268,2357,2358,3071,3101,3106,3240,3600,3606,3683,3684,3689,3903,3934,4033,4069,4318,4332,4973,5023,5175,5199,5265,5328,5329,5646,5724,5777,5788,5799,5806,6036,6279,6280,6352,6402,6518,6850,7097,7130,7133,7305,8778,8807,8876,9535,10288,10875,11001,11010,11025,11027,11031,11240…	SERPINA3,AOC1,ACP3,ADAM8,ALOX5,AMPD3,ANPEP,BPI,C3,C3AR1,C5AR1,CD14,CD33,CD53,CDA,CHI3L1,CHIT1,CNN2,CR1,CTSS,CYBB,DNASE1L3,DOCK2,F2RL1,FCER1G,FCGR2A,FCGR2B,FCN1,FGR,FPR1,FPR2,NCKAP1L,HK3,HLA-B,HP,IL15,IL18,ITGAL,ITGAM,ITGB2,LAIR1,LCN2,IRAG2,LYZ,MMP9,MNDA,OLR1,P2RX1,PECAM1,CFP,SERPINA1,PLAU,PLAUR,PRSS3,PTAFR,PTPN6,PTPRC,PTPRN2,PTX3,RNASE2,S100A8,S100A9,CCL5,SELL,SLC2A5,SYK,TLR2,TNFAIP6,TNFRSF1B,TYR…
8_Member	GO Biological Processes	GO:0042119	neutrophil activation	-22.1606	-19.9439	106/501	12,26,55,101,240,272,290,671,718,719,728,929,945,963,978,1116,1118,1265,1378,1520,1536,1776,1794,2150,2207,2212,2213,2219,2268,2357,2358,3071,3101,3106,3240,3600,3606,3683,3684,3689,3903,3934,4033,4069,4318,4332,4973,5023,5175,5199,5265,5328,5329,5646,5724,5777,5788,5799,5806,6036,6279,6280,6352,6402,6518,6850,7097,7130,7133,7305,8778,8807,8876,9535,10288,10875,11001,11010,11025,11027,11031,11240…	SERPINA3,AOC1,ACP3,ADAM8,ALOX5,AMPD3,ANPEP,BPI,C3,C3AR1,C5AR1,CD14,CD33,CD53,CDA,CHI3L1,CHIT1,CNN2,CR1,CTSS,CYBB,DNASE1L3,DOCK2,F2RL1,FCER1G,FCGR2A,FCGR2B,FCN1,FGR,FPR1,FPR2,NCKAP1L,HK3,HLA-B,HP,IL15,IL18,ITGAL,ITGAM,ITGB2,LAIR1,LCN2,IRAG2,LYZ,MMP9,MNDA,OLR1,P2RX1,PECAM1,CFP,SERPINA1,PLAU,PLAUR,PRSS3,PTAFR,PTPN6,PTPRC,PTPRN2,PTX3,RNASE2,S100A8,S100A9,CCL5,SELL,SLC2A5,SYK,TLR2,TNFAIP6,TNFRSF1B,TYR…
8_Member	GO Biological Processes	GO:0002446	neutrophil mediated immunity	-19.971	-17.8302	102/502	12,26,55,101,240,272,290,671,718,719,728,929,945,963,978,1116,1118,1265,1378,1520,1536,1636,1776,1794,2150,2207,2212,2219,2268,2357,2358,3071,3101,3106,3240,3569,3683,3684,3689,3903,3934,4033,4069,4318,4332,4973,5023,5175,5199,5265,5328,5329,5646,5724,5777,5788,5799,5806,6036,6279,6280,6402,6518,6850,7097,7130,7133,7305,8778,8876,9535,10288,10875,11001,11010,11025,11031,11240,11314,22875,23114,23…	SERPINA3,AOC1,ACP3,ADAM8,ALOX5,AMPD3,ANPEP,BPI,C3,C3AR1,C5AR1,CD14,CD33,CD53,CDA,CHI3L1,CHIT1,CNN2,CR1,CTSS,CYBB,ACE,DNASE1L3,DOCK2,F2RL1,FCER1G,FCGR2A,FCN1,FGR,FPR1,FPR2,NCKAP1L,HK3,HLA-B,HP,IL6,ITGAL,ITGAM,ITGB2,LAIR1,LCN2,IRAG2,LYZ,MMP9,MNDA,OLR1,P2RX1,PECAM1,CFP,SERPINA1,PLAU,PLAUR,PRSS3,PTAFR,PTPN6,PTPRC,PTPRN2,PTX3,RNASE2,S100A8,S100A9,SELL,SLC2A5,SYK,TLR2,TNFAIP6,TNFRSF1B,TYROBP,SIGLEC5,VN…
8_Member	GO Biological Processes	GO:0002283	neutrophil activation involved in immune response	-19.6645	-17.5378	100/491	12,26,55,101,240,272,290,671,718,719,728,929,945,963,978,1116,1118,1265,1378,1520,1536,1776,1794,2207,2212,2219,2268,2357,2358,3071,3101,3106,3240,3683,3684,3689,3903,3934,4033,4069,4318,4332,4973,5023,5175,5199,5265,5328,5329,5646,5724,5777,5788,5799,5806,6036,6279,6280,6402,6518,6850,7097,7130,7133,7305,8778,8876,9535,10288,10875,11001,11010,11025,11027,11031,11240,11314,22875,23114,23601,27180…	SERPINA3,AOC1,ACP3,ADAM8,ALOX5,AMPD3,ANPEP,BPI,C3,C3AR1,C5AR1,CD14,CD33,CD53,CDA,CHI3L1,CHIT1,CNN2,CR1,CTSS,CYBB,DNASE1L3,DOCK2,FCER1G,FCGR2A,FCN1,FGR,FPR1,FPR2,NCKAP1L,HK3,HLA-B,HP,ITGAL,ITGAM,ITGB2,LAIR1,LCN2,IRAG2,LYZ,MMP9,MNDA,OLR1,P2RX1,PECAM1,CFP,SERPINA1,PLAU,PLAUR,PRSS3,PTAFR,PTPN6,PTPRC,PTPRN2,PTX3,RNASE2,S100A8,S100A9,SELL,SLC2A5,SYK,TLR2,TNFAIP6,TNFRSF1B,TYROBP,SIGLEC5,VNN1,GMFG,LILRB2…
8_Member	GO Cellular Components	GO:0030659	cytoplasmic vesicle membrane	-19.0973	-17.0024	134/782	55,101,290,301,374,719,728,816,915,917,920,929,945,952,963,972,1363,1378,1536,1956,2069,2207,2209,2210,2212,2348,2357,2358,2555,2571,2841,2891,2892,3071,3106,3113,3115,3117,3118,3119,3120,3122,3123,3127,3575,3601,3683,3684,3689,3690,3784,3903,4033,4481,4645,4920,4973,5023,5066,5104,5175,5328,5329,5724,5788,5798,5799,5874,5880,6402,6403,6518,6653,6853,6857,7039,7097,7133,7305,7474,7477,8291,8578,8…	ACP3,ADAM8,ANPEP,ANXA1,AREG,C3AR1,C5AR1,CAMK2B,CD3D,CD3G,CD4,CD14,CD33,CD38,CD53,CD74,CPE,CR1,CYBB,EGFR,EREG,FCER1G,FCGR1A,FCGR1B,FCGR2A,FOLR1,FPR1,FPR2,GABRA2,GAD1,GPR18,GRIA2,GRIA3,NCKAP1L,HLA-B,HLA-DPA1,HLA-DPB1,HLA-DQA1,HLA-DQA2,HLA-DQB1,HLA-DQB2,HLA-DRA,HLA-DRB1,HLA-DRB5,IL7R,IL15RA,ITGAL,ITGAM,ITGB2,ITGB3,KCNQ1,LAIR1,IRAG2,MSR1,MYO5B,ROR2,OLR1,P2RX1,PAM,SERPINA5,PECAM1,PLAU,PLAUR,PTAFR,PTPR…
8_Member	GO Biological Processes	GO:0043312	neutrophil degranulation	-18.8306	-16.7452	98/488	12,26,55,101,240,272,290,671,718,719,728,929,945,963,978,1116,1118,1265,1378,1520,1536,1794,2207,2212,2219,2268,2357,2358,3071,3101,3106,3240,3683,3684,3689,3903,3934,4033,4069,4318,4332,4973,5023,5175,5199,5265,5328,5329,5646,5724,5777,5788,5799,5806,6036,6279,6280,6402,6518,6850,7097,7130,7133,7305,8778,8876,9535,10288,10875,11001,11010,11025,11031,11240,11314,22875,23114,23601,27180,51316,5141…	SERPINA3,AOC1,ACP3,ADAM8,ALOX5,AMPD3,ANPEP,BPI,C3,C3AR1,C5AR1,CD14,CD33,CD53,CDA,CHI3L1,CHIT1,CNN2,CR1,CTSS,CYBB,DOCK2,FCER1G,FCGR2A,FCN1,FGR,FPR1,FPR2,NCKAP1L,HK3,HLA-B,HP,ITGAL,ITGAM,ITGB2,LAIR1,LCN2,IRAG2,LYZ,MMP9,MNDA,OLR1,P2RX1,PECAM1,CFP,SERPINA1,PLAU,PLAUR,PRSS3,PTAFR,PTPN6,PTPRC,PTPRN2,PTX3,RNASE2,S100A8,S100A9,SELL,SLC2A5,SYK,TLR2,TNFAIP6,TNFRSF1B,TYROBP,SIGLEC5,VNN1,GMFG,LILRB2,FGL2,SLC…
8_Member	GO Cellular Components	GO:0030667	secretory granule membrane	-16.9284	-14.8983	70/303	55,101,290,719,728,929,945,952,963,1363,1378,1536,2207,2212,2357,2358,3071,3106,3683,3684,3689,3690,3903,4033,4973,5023,5066,5104,5175,5328,5329,5724,5788,5799,5874,6402,6403,6518,6857,7097,7133,7305,8778,8876,9501,10288,11001,11010,11025,11031,11314,22875,23114,23601,26002,27074,27180,53831,54509,64386,79895,84329,84519,94121,150372,160364,326624,353376,374403,100049587	ACP3,ADAM8,ANPEP,C3AR1,C5AR1,CD14,CD33,CD38,CD53,CPE,CR1,CYBB,FCER1G,FCGR2A,FPR1,FPR2,NCKAP1L,HLA-B,ITGAL,ITGAM,ITGB2,ITGB3,LAIR1,IRAG2,OLR1,P2RX1,PAM,SERPINA5,PECAM1,PLAU,PLAUR,PTAFR,PTPRC,PTPRN2,RAB27B,SELL,SELP,SLC2A5,SYT1,TLR2,TNFRSF1B,TYROBP,SIGLEC5,VNN1,RPH3AL,LILRB2,SLC27A2,GLIPR1,LILRB3,RAB31,CD300A,ENPP4,NFASC,CLEC5A,MOXD1,LAMP3,SIGLEC9,GPR84,RHOF,MMP25,ATP8B4,HVCN1,ACRBP,SYTL4,NFAM1,CLE…
8_Member	GO Cellular Components	GO:0070820	tertiary granule	-11.3659	-9.59201	41/164	101,945,963,978,1118,1265,1378,1520,1536,2207,2357,2358,3071,3240,3684,3689,3903,4069,4318,4973,5199,5328,5646,5724,5777,5799,5806,7130,8778,10288,11314,22875,23114,23601,53831,79895,116844,126014,160364,374403,100049587	ADAM8,CD33,CD53,CDA,CHIT1,CNN2,CR1,CTSS,CYBB,FCER1G,FPR1,FPR2,NCKAP1L,HP,ITGAM,ITGB2,LAIR1,LYZ,MMP9,OLR1,CFP,PLAU,PRSS3,PTAFR,PTPN6,PTPRN2,PTX3,TNFAIP6,SIGLEC5,LILRB2,CD300A,ENPP4,NFASC,CLEC5A,GPR84,ATP8B4,LRG1,OSCAR,CLEC12A,TBC1D10C,SIGLEC14
8_Member	GO Cellular Components	GO:0042581	specific granule	-9.87693	-8.19783	38/160	26,101,671,719,945,963,1116,1118,1265,1536,1794,2358,3240,3683,3684,3689,3903,3934,4069,4973,5023,5199,5328,5329,5777,5806,6518,7133,11001,23601,53831,64386,79895,84329,116844,126014,160364,326624	AOC1,ADAM8,BPI,C3AR1,CD33,CD53,CHI3L1,CHIT1,CNN2,CYBB,DOCK2,FPR2,HP,ITGAL,ITGAM,ITGB2,LAIR1,LCN2,LYZ,OLR1,P2RX1,CFP,PLAU,PLAUR,PTPN6,PTX3,SLC2A5,TNFRSF1B,SLC27A2,CLEC5A,GPR84,MMP25,ATP8B4,HVCN1,LRG1,OSCAR,CLEC12A,RAB37
8_Member	GO Cellular Components	GO:0035579	specific granule membrane	-7.42158	-5.92319	24/91	101,719,945,963,1536,2358,3683,3684,3689,3903,4973,5023,5328,5329,6518,7133,11001,23601,53831,64386,79895,84329,160364,326624	ADAM8,C3AR1,CD33,CD53,CYBB,FPR2,ITGAL,ITGAM,ITGB2,LAIR1,OLR1,P2RX1,PLAU,PLAUR,SLC2A5,TNFRSF1B,SLC27A2,CLEC5A,GPR84,MMP25,ATP8B4,HVCN1,CLEC12A,RAB37
8_Member	GO Cellular Components	GO:0070821	tertiary granule membrane	-6.5873	-5.14712	20/73	101,945,963,1536,2207,2358,3684,3689,3903,4973,5328,5724,8778,10288,11314,23601,53831,79895,160364,100049587	ADAM8,CD33,CD53,CYBB,FCER1G,FPR2,ITGAM,ITGB2,LAIR1,OLR1,PLAU,PTAFR,SIGLEC5,LILRB2,CD300A,CLEC5A,GPR84,ATP8B4,CLEC12A,SIGLEC14
9_Summary	GO Biological Processes	GO:0002683	negative regulation of immune system process	-40.548	-37.8312	133/483	134,135,246,284,301,558,671,710,714,861,929,941,942,972,1268,1269,1281,1378,1493,1803,1840,1843,2150,2185,2200,2207,2213,2268,2294,2633,2841,3106,3111,3112,3559,3566,3575,3586,3598,3620,3624,3635,3659,3718,3805,3902,3965,4067,4332,4889,5133,5320,5654,5734,5777,5788,6347,6366,6375,6387,6422,6664,6693,7040,7043,7057,7070,7099,7124,7305,7940,8111,8530,8651,8832,9290,9353,9404,9466,9935,10077,10225,1…	ADORA1,ADORA2A,ALOX15,ANGPT1,ANXA1,AXL,BPI,SERPING1,C1QC,RUNX1,CD14,CD80,CD86,CD74,CNR1,CNR2,COL3A1,CR1,CTLA4,DPP4,DTX1,DUSP1,F2RL1,PTK2B,FBN1,FCER1G,FCGR2B,FGR,FOXF1,GBP1,GPR18,HLA-B,HLA-DOA,HLA-DOB,IL2RA,IL4R,IL7R,IL10,IL13RA2,IDO1,INHBA,INPP5D,IRF1,JAK3,KIR2DL4,LAG3,LGALS9,LYN,MNDA,NPY5R,PDCD1,PLA2G2A,HTRA1,PTGER4,PTPN6,PTPRC,CCL2,CCL21,XCL1,CXCL12,SFRP1,SOX11,SPN,TGFB1,TGFB3,THBS1,THY1,TLR4,T…
9_Member	GO Biological Processes	GO:0002683	negative regulation of immune system process	-40.548	-37.8312	133/483	134,135,246,284,301,558,671,710,714,861,929,941,942,972,1268,1269,1281,1378,1493,1803,1840,1843,2150,2185,2200,2207,2213,2268,2294,2633,2841,3106,3111,3112,3559,3566,3575,3586,3598,3620,3624,3635,3659,3718,3805,3902,3965,4067,4332,4889,5133,5320,5654,5734,5777,5788,6347,6366,6375,6387,6422,6664,6693,7040,7043,7057,7070,7099,7124,7305,7940,8111,8530,8651,8832,9290,9353,9404,9466,9935,10077,10225,1…	ADORA1,ADORA2A,ALOX15,ANGPT1,ANXA1,AXL,BPI,SERPING1,C1QC,RUNX1,CD14,CD80,CD86,CD74,CNR1,CNR2,COL3A1,CR1,CTLA4,DPP4,DTX1,DUSP1,F2RL1,PTK2B,FBN1,FCER1G,FCGR2B,FGR,FOXF1,GBP1,GPR18,HLA-B,HLA-DOA,HLA-DOB,IL2RA,IL4R,IL7R,IL10,IL13RA2,IDO1,INHBA,INPP5D,IRF1,JAK3,KIR2DL4,LAG3,LGALS9,LYN,MNDA,NPY5R,PDCD1,PLA2G2A,HTRA1,PTGER4,PTPN6,PTPRC,CCL2,CCL21,XCL1,CXCL12,SFRP1,SOX11,SPN,TGFB1,TGFB3,THBS1,THY1,TLR4,T…
9_Member	GO Biological Processes	GO:0002695	negative regulation of leukocyte activation	-29.2791	-26.8039	67/179	135,301,558,671,861,941,942,972,1268,1269,1493,1840,2213,2268,2294,3559,3566,3586,3598,3620,3624,3635,3659,3718,3902,3965,4067,4332,5320,5777,5788,6375,6422,6664,6693,7305,7940,8530,8651,8832,10077,10288,10859,10875,11314,11326,23495,26191,26279,30009,50943,54900,55024,64092,64115,79626,80380,84174,84695,84868,133396,145581,146722,201633,339390,374403,729230	ADORA2A,ANXA1,AXL,BPI,RUNX1,CD80,CD86,CD74,CNR1,CNR2,CTLA4,DTX1,FCGR2B,FGR,FOXF1,IL2RA,IL4R,IL10,IL13RA2,IDO1,INHBA,INPP5D,IRF1,JAK3,LAG3,LGALS9,LYN,MNDA,PLA2G2A,PTPN6,PTPRC,XCL1,SFRP1,SOX11,SPN,TYROBP,LST1,CST7,SOCS1,CD84,TSPAN32,LILRB2,LILRB1,FGL2,CD300A,VSIG4,TNFRSF13B,PTPN22,PLA2G2D,TBX21,FOXP3,LAX1,BANK1,SAMSN1,VSIR,TNFAIP8L2,PDCD1LG2,SLA2,LOXL3,HAVCR2,IL31RA,LRFN5,CD300LF,TIGIT,CLEC4G,TBC1D…
9_Member	GO Biological Processes	GO:0050866	negative regulation of cell activation	-28.836	-26.3778	71/203	135,301,558,671,861,941,942,972,1268,1269,1493,1840,2213,2268,2294,3559,3566,3586,3598,3620,3624,3635,3659,3718,3902,3965,4067,4332,5154,5155,5156,5320,5777,5788,6375,6422,6664,6693,7305,7940,8530,8651,8832,10077,10288,10859,10875,11117,11314,11326,23495,26191,26279,30009,50943,54900,55024,64092,64115,79626,80380,84174,84695,84868,133396,145581,146722,201633,339390,374403,729230	ADORA2A,ANXA1,AXL,BPI,RUNX1,CD80,CD86,CD74,CNR1,CNR2,CTLA4,DTX1,FCGR2B,FGR,FOXF1,IL2RA,IL4R,IL10,IL13RA2,IDO1,INHBA,INPP5D,IRF1,JAK3,LAG3,LGALS9,LYN,MNDA,PDGFA,PDGFB,PDGFRA,PLA2G2A,PTPN6,PTPRC,XCL1,SFRP1,SOX11,SPN,TYROBP,LST1,CST7,SOCS1,CD84,TSPAN32,LILRB2,LILRB1,FGL2,EMILIN1,CD300A,VSIG4,TNFRSF13B,PTPN22,PLA2G2D,TBX21,FOXP3,LAX1,BANK1,SAMSN1,VSIR,TNFAIP8L2,PDCD1LG2,SLA2,LOXL3,HAVCR2,IL31RA,LRFN5…
9_Member	GO Biological Processes	GO:0051250	negative regulation of lymphocyte activation	-22.7663	-20.5299	54/150	135,301,558,861,941,942,972,1493,1840,2213,2268,3559,3566,3586,3620,3624,3635,3659,3718,3902,3965,4067,4332,5320,5777,6375,6422,6664,6693,7305,7940,8651,10288,10859,10875,11314,11326,23495,26191,26279,30009,50943,54900,55024,64092,64115,79626,80380,84174,84695,84868,201633,339390,374403	ADORA2A,ANXA1,AXL,RUNX1,CD80,CD86,CD74,CTLA4,DTX1,FCGR2B,FGR,IL2RA,IL4R,IL10,IDO1,INHBA,INPP5D,IRF1,JAK3,LAG3,LGALS9,LYN,MNDA,PLA2G2A,PTPN6,XCL1,SFRP1,SOX11,SPN,TYROBP,LST1,SOCS1,LILRB2,LILRB1,FGL2,CD300A,VSIG4,TNFRSF13B,PTPN22,PLA2G2D,TBX21,FOXP3,LAX1,BANK1,SAMSN1,VSIR,TNFAIP8L2,PDCD1LG2,SLA2,LOXL3,HAVCR2,TIGIT,CLEC4G,TBC1D10C
9_Member	GO Biological Processes	GO:0007162	negative regulation of cell adhesion	-17.6804	-15.6312	70/294	135,284,301,395,397,650,654,861,941,942,972,1012,1277,1493,1545,1600,1840,1843,2213,2633,3371,3559,3566,3586,3620,3659,3718,3902,3965,4070,4582,5054,5320,5420,5777,5788,5800,6366,6375,6387,6693,7040,7045,7057,8651,9404,10288,10507,10631,10653,10859,10875,11314,11326,26191,26279,27299,30009,50943,54900,58494,59341,64115,79626,80380,84695,84868,91584,201633,339390	ADORA2A,ANGPT1,ANXA1,ARHGAP6,ARHGDIB,BMP2,BMP6,RUNX1,CD80,CD86,CD74,CDH13,COL1A1,CTLA4,CYP1B1,DAB1,DTX1,DUSP1,FCGR2B,GBP1,TNC,IL2RA,IL4R,IL10,IDO1,IRF1,JAK3,LAG3,LGALS9,TACSTD2,MUC1,SERPINE1,PLA2G2A,PODXL,PTPN6,PTPRC,PTPRO,CCL21,XCL1,CXCL12,SPN,TGFB1,TGFBI,THBS1,SOCS1,LPXN,LILRB2,SEMA4D,POSTN,SPINT2,LILRB1,FGL2,CD300A,VSIG4,PTPN22,PLA2G2D,ADAMDEC1,TBX21,FOXP3,LAX1,JAM2,TRPV4,VSIR,TNFAIP8L2,PDCD1L…
9_Member	GO Biological Processes	GO:0050868	negative regulation of T cell activation	-15.7555	-13.7745	39/114	135,301,861,941,942,972,1493,1840,2213,3559,3566,3586,3620,3659,3718,3902,3965,5320,5777,6375,6693,8651,10288,10859,10875,11314,11326,26191,26279,30009,50943,54900,64115,79626,80380,84695,84868,201633,339390	ADORA2A,ANXA1,RUNX1,CD80,CD86,CD74,CTLA4,DTX1,FCGR2B,IL2RA,IL4R,IL10,IDO1,IRF1,JAK3,LAG3,LGALS9,PLA2G2A,PTPN6,XCL1,SPN,SOCS1,LILRB2,LILRB1,FGL2,CD300A,VSIG4,PTPN22,PLA2G2D,TBX21,FOXP3,LAX1,VSIR,TNFAIP8L2,PDCD1LG2,LOXL3,HAVCR2,TIGIT,CLEC4G
9_Member	GO Biological Processes	GO:1903038	negative regulation of leukocyte cell-cell adhesion	-14.9777	-13.0306	41/131	135,301,861,941,942,972,1493,1840,2213,3559,3566,3586,3620,3659,3718,3902,3965,5320,5777,6366,6375,6387,6693,8651,10288,10859,10875,11314,11326,26191,26279,30009,50943,54900,64115,79626,80380,84695,84868,201633,339390	ADORA2A,ANXA1,RUNX1,CD80,CD86,CD74,CTLA4,DTX1,FCGR2B,IL2RA,IL4R,IL10,IDO1,IRF1,JAK3,LAG3,LGALS9,PLA2G2A,PTPN6,CCL21,XCL1,CXCL12,SPN,SOCS1,LILRB2,LILRB1,FGL2,CD300A,VSIG4,PTPN22,PLA2G2D,TBX21,FOXP3,LAX1,VSIR,TNFAIP8L2,PDCD1LG2,LOXL3,HAVCR2,TIGIT,CLEC4G
9_Member	GO Biological Processes	GO:0070664	negative regulation of leukocyte proliferation	-14.2191	-12.3066	31/81	941,942,1493,2213,3559,3586,3620,3635,3965,4067,4332,5320,5777,6355,6375,6664,6693,7305,7940,10288,10859,11314,11326,23495,26279,26585,50943,64115,80380,84868,339390	CD80,CD86,CTLA4,FCGR2B,IL2RA,IL10,IDO1,INPP5D,LGALS9,LYN,MNDA,PLA2G2A,PTPN6,CCL8,XCL1,SOX11,SPN,TYROBP,LST1,LILRB2,LILRB1,CD300A,VSIG4,TNFRSF13B,PLA2G2D,GREM1,FOXP3,VSIR,PDCD1LG2,HAVCR2,CLEC4G
9_Member	GO Biological Processes	GO:0050672	negative regulation of lymphocyte proliferation	-13.483	-11.6011	29/75	941,942,1493,2213,3559,3586,3620,3635,3965,4067,4332,5320,5777,6375,6664,6693,7305,7940,10288,10859,11314,11326,23495,26279,50943,64115,80380,84868,339390	CD80,CD86,CTLA4,FCGR2B,IL2RA,IL10,IDO1,INPP5D,LGALS9,LYN,MNDA,PLA2G2A,PTPN6,XCL1,SOX11,SPN,TYROBP,LST1,LILRB2,LILRB1,CD300A,VSIG4,TNFRSF13B,PLA2G2D,FOXP3,VSIR,PDCD1LG2,HAVCR2,CLEC4G
9_Member	GO Biological Processes	GO:0022408	negative regulation of cell-cell adhesion	-13.3973	-11.5198	47/183	135,301,650,654,861,941,942,972,1493,1840,2213,3559,3566,3586,3620,3659,3718,3902,3965,5320,5420,5777,6366,6375,6387,6693,7040,8651,10288,10653,10859,10875,11314,11326,26191,26279,30009,50943,54900,59341,64115,79626,80380,84695,84868,201633,339390	ADORA2A,ANXA1,BMP2,BMP6,RUNX1,CD80,CD86,CD74,CTLA4,DTX1,FCGR2B,IL2RA,IL4R,IL10,IDO1,IRF1,JAK3,LAG3,LGALS9,PLA2G2A,PODXL,PTPN6,CCL21,XCL1,CXCL12,SPN,TGFB1,SOCS1,LILRB2,SPINT2,LILRB1,FGL2,CD300A,VSIG4,PTPN22,PLA2G2D,TBX21,FOXP3,LAX1,TRPV4,VSIR,TNFAIP8L2,PDCD1LG2,LOXL3,HAVCR2,TIGIT,CLEC4G
9_Member	GO Biological Processes	GO:0032945	negative regulation of mononuclear cell proliferation	-13.3064	-11.4347	29/76	941,942,1493,2213,3559,3586,3620,3635,3965,4067,4332,5320,5777,6375,6664,6693,7305,7940,10288,10859,11314,11326,23495,26279,50943,64115,80380,84868,339390	CD80,CD86,CTLA4,FCGR2B,IL2RA,IL10,IDO1,INPP5D,LGALS9,LYN,MNDA,PLA2G2A,PTPN6,XCL1,SOX11,SPN,TYROBP,LST1,LILRB2,LILRB1,CD300A,VSIG4,TNFRSF13B,PLA2G2D,FOXP3,VSIR,PDCD1LG2,HAVCR2,CLEC4G
9_Member	GO Biological Processes	GO:0008285	negative regulation of cell proliferation	-13.1037	-11.2434	118/773	134,135,140,199,247,430,575,627,650,655,863,941,942,943,945,1012,1050,1285,1436,1493,1545,1741,1805,1843,1948,2069,2185,2191,2213,2625,2697,3458,3486,3488,3489,3552,3553,3559,3569,3586,3592,3600,3604,3620,3624,3635,3659,3672,3965,3976,4049,4067,4332,4804,4920,4969,5008,5320,5739,5743,5744,5764,5777,5918,5920,5950,6347,6355,6375,6422,6423,6424,6586,6664,6693,6910,6935,7021,7040,7043,7057,7097,7124…	ADORA1,ADORA2A,ADORA3,AIF1,ALOX15B,ASCL2,ADGRB1,BDNF,BMP2,BMP7,CBFA2T3,CD80,CD86,TNFRSF8,CD33,CDH13,CEBPA,COL4A3,CSF1R,CTLA4,CYP1B1,DLG3,DPT,DUSP1,EFNB2,EREG,PTK2B,FAP,FCGR2B,GATA3,GJA1,IFNG,IGFBP3,IGFBP5,IGFBP6,IL1A,IL1B,IL2RA,IL6,IL10,IL12A,IL15,TNFRSF9,IDO1,INHBA,INPP5D,IRF1,ITGA1,LGALS9,LIF,LTA,LYN,MNDA,NGFR,ROR2,OGN,OSM,PLA2G2A,PTGIR,PTGS2,PTHLH,PTN,PTPN6,RARRES1,PLAAT4,RBP4,CCL2,CCL8,XCL1,S…
9_Member	GO Biological Processes	GO:0042130	negative regulation of T cell proliferation	-8.04643	-6.49343	20/61	941,942,1493,3559,3586,3620,3965,5320,5777,6375,6693,10288,10859,11326,26279,50943,64115,80380,84868,339390	CD80,CD86,CTLA4,IL2RA,IL10,IDO1,LGALS9,PLA2G2A,PTPN6,XCL1,SPN,LILRB2,LILRB1,VSIG4,PLA2G2D,FOXP3,VSIR,PDCD1LG2,HAVCR2,CLEC4G
10_Summary	GO Biological Processes	GO:0032103	positive regulation of response to external stimulus	-39.6569	-36.9694	106/325	101,199,654,718,719,728,923,940,972,1012,1050,1230,1233,1235,1236,1240,1268,1435,1901,1902,1908,1956,2150,2152,2185,2207,2247,2358,3071,3553,3569,3592,3600,3606,3620,3627,3673,3929,3965,4049,4064,4889,4916,5008,5054,5155,5159,5294,5320,5345,5603,5733,5734,5743,5764,5880,5919,6279,6280,6351,6352,6363,6366,6375,6387,6846,7040,7052,7057,7060,7097,7099,7124,7424,7474,7852,7941,8291,8578,8600,8740,879…	ADAM8,AIF1,BMP6,C3,C3AR1,C5AR1,CD6,CD28,CD74,CDH13,CEBPA,CCR1,CCR4,CCR6,CCR7,CMKLR1,CNR1,CSF1,S1PR1,LPAR1,EDN3,EGFR,F2RL1,F3,PTK2B,FCER1G,FGF2,FPR2,NCKAP1L,IL1B,IL6,IL12A,IL15,IL18,IDO1,CXCL10,ITGA2,LBP,LGALS9,LTA,CD180,NPY5R,NTRK3,OSM,SERPINE1,PDGFB,PDGFRB,PIK3CG,PLA2G2A,SERPINF2,MAPK13,PTGER3,PTGER4,PTGS2,PTN,RAC2,RARRES2,S100A8,S100A9,CCL4,CCL5,CCL19,CCL21,XCL1,CXCL12,XCL2,TGFB1,TGM2,THBS1,THB…
10_Member	GO Biological Processes	GO:0032103	positive regulation of response to external stimulus	-39.6569	-36.9694	106/325	101,199,654,718,719,728,923,940,972,1012,1050,1230,1233,1235,1236,1240,1268,1435,1901,1902,1908,1956,2150,2152,2185,2207,2247,2358,3071,3553,3569,3592,3600,3606,3620,3627,3673,3929,3965,4049,4064,4889,4916,5008,5054,5155,5159,5294,5320,5345,5603,5733,5734,5743,5764,5880,5919,6279,6280,6351,6352,6363,6366,6375,6387,6846,7040,7052,7057,7060,7097,7099,7124,7424,7474,7852,7941,8291,8578,8600,8740,879…	ADAM8,AIF1,BMP6,C3,C3AR1,C5AR1,CD6,CD28,CD74,CDH13,CEBPA,CCR1,CCR4,CCR6,CCR7,CMKLR1,CNR1,CSF1,S1PR1,LPAR1,EDN3,EGFR,F2RL1,F3,PTK2B,FCER1G,FGF2,FPR2,NCKAP1L,IL1B,IL6,IL12A,IL15,IL18,IDO1,CXCL10,ITGA2,LBP,LGALS9,LTA,CD180,NPY5R,NTRK3,OSM,SERPINE1,PDGFB,PDGFRB,PIK3CG,PLA2G2A,SERPINF2,MAPK13,PTGER3,PTGER4,PTGS2,PTN,RAC2,RARRES2,S100A8,S100A9,CCL4,CCL5,CCL19,CCL21,XCL1,CXCL12,XCL2,TGFB1,TGM2,THBS1,THB…
10_Member	GO Biological Processes	GO:0050727	regulation of inflammatory response	-30.8795	-28.3553	122/508	101,113,134,135,225,240,301,330,629,710,712,713,714,715,716,718,719,720,728,730,923,930,940,1050,1191,1236,1268,1269,1378,1380,1776,1956,2207,2213,2294,2358,2529,2625,3055,3075,3082,3426,3553,3554,3559,3569,3586,3600,3606,3620,3673,3929,4049,4067,4210,4314,4318,4889,4907,5008,5054,5199,5294,5320,5603,5624,5733,5734,5743,5788,6279,6280,6288,6352,6375,6401,7010,7052,7097,7099,7124,7130,7133,7474,79…	ADAM8,ADCY7,ADORA1,ADORA2A,ABCD2,ALOX5,ANXA1,BIRC3,CFB,SERPING1,C1QA,C1QB,C1QC,C1R,C1S,C3,C3AR1,C4A,C5AR1,C7,CD6,CD19,CD28,CEBPA,CLU,CCR7,CNR1,CNR2,CR1,CR2,DNASE1L3,EGFR,FCER1G,FCGR2B,FOXF1,FPR2,FUT7,GATA3,HCK,CFH,HGF,CFI,IL1B,IL1R1,IL2RA,IL6,IL10,IL15,IL18,IDO1,ITGA2,LBP,LTA,LYN,MEFV,MMP3,MMP9,NPY5R,NT5E,OSM,SERPINE1,CFP,PIK3CG,PLA2G2A,MAPK13,PROC,PTGER3,PTGER4,PTGS2,PTPRC,S100A8,S100A9,SAA1,CCL…
10_Member	GO Biological Processes	GO:0050729	positive regulation of inflammatory response	-19.3021	-17.1948	50/151	101,718,923,940,1050,1236,1268,1956,2207,3553,3569,3600,3606,3620,3673,3929,4049,4889,5008,5054,5294,5320,5603,5733,5734,5743,6279,6280,7052,7097,7099,7124,7474,7941,8600,8792,8840,9180,26228,51284,54106,54209,56670,59341,64127,64581,81793,115362,353514,729230	ADAM8,C3,CD6,CD28,CEBPA,CCR7,CNR1,EGFR,FCER1G,IL1B,IL6,IL15,IL18,IDO1,ITGA2,LBP,LTA,NPY5R,OSM,SERPINE1,PIK3CG,PLA2G2A,MAPK13,PTGER3,PTGER4,PTGS2,S100A8,S100A9,TGM2,TLR2,TLR4,TNF,WNT5A,PLA2G7,TNFSF11,TNFRSF11A,CCN4,OSMR,STAP1,TLR7,TLR9,TREM2,SUCNR1,TRPV4,NOD2,CLEC7A,TLR10,GBP5,LILRA5,CCR2
11_Summary	GO Biological Processes	GO:0002253	activation of immune response	-31.3934	-28.8494	153/731	330,629,640,710,712,713,714,715,716,718,719,720,728,730,861,915,916,917,919,920,929,930,931,940,952,973,1191,1236,1240,1378,1380,1493,1520,2150,2207,2209,2212,2213,2214,2219,2268,2357,2358,2359,2533,2625,2633,3055,3071,3075,3113,3115,3117,3118,3119,3120,3122,3123,3127,3384,3426,3553,3635,3656,3659,3684,3689,3702,3783,3929,3932,3937,3965,4067,4332,4582,4773,5079,5199,5588,5777,5788,6279,6280,6850,…	BIRC3,CFB,BLK,SERPING1,C1QA,C1QB,C1QC,C1R,C1S,C3,C3AR1,C4A,C5AR1,C7,RUNX1,CD3D,CD3E,CD3G,CD247,CD4,CD14,CD19,MS4A1,CD28,CD38,CD79A,CLU,CCR7,CMKLR1,CR1,CR2,CTLA4,CTSS,F2RL1,FCER1G,FCGR1A,FCGR2A,FCGR2B,FCGR3A,FCN1,FGR,FPR1,FPR2,FPR3,FYB1,GATA3,GBP1,HCK,NCKAP1L,CFH,HLA-DPA1,HLA-DPB1,HLA-DQA1,HLA-DQA2,HLA-DQB1,HLA-DQB2,HLA-DRA,HLA-DRB1,HLA-DRB5,ICAM2,CFI,IL1B,INPP5D,IRAK2,IRF1,ITGAM,ITGB2,ITK,KCNN4,L…
11_Member	GO Biological Processes	GO:0002253	activation of immune response	-31.3934	-28.8494	153/731	330,629,640,710,712,713,714,715,716,718,719,720,728,730,861,915,916,917,919,920,929,930,931,940,952,973,1191,1236,1240,1378,1380,1493,1520,2150,2207,2209,2212,2213,2214,2219,2268,2357,2358,2359,2533,2625,2633,3055,3071,3075,3113,3115,3117,3118,3119,3120,3122,3123,3127,3384,3426,3553,3635,3656,3659,3684,3689,3702,3783,3929,3932,3937,3965,4067,4332,4582,4773,5079,5199,5588,5777,5788,6279,6280,6850,…	BIRC3,CFB,BLK,SERPING1,C1QA,C1QB,C1QC,C1R,C1S,C3,C3AR1,C4A,C5AR1,C7,RUNX1,CD3D,CD3E,CD3G,CD247,CD4,CD14,CD19,MS4A1,CD28,CD38,CD79A,CLU,CCR7,CMKLR1,CR1,CR2,CTLA4,CTSS,F2RL1,FCER1G,FCGR1A,FCGR2A,FCGR2B,FCGR3A,FCN1,FGR,FPR1,FPR2,FPR3,FYB1,GATA3,GBP1,HCK,NCKAP1L,CFH,HLA-DPA1,HLA-DPB1,HLA-DQA1,HLA-DQA2,HLA-DQB1,HLA-DQB2,HLA-DRA,HLA-DRB1,HLA-DRB5,ICAM2,CFI,IL1B,INPP5D,IRAK2,IRF1,ITGAM,ITGB2,ITK,KCNN4,L…
11_Member	GO Biological Processes	GO:0002764	immune response-regulating signaling pathway	-28.9424	-26.4787	142/681	330,640,719,728,861,915,916,917,919,920,929,930,931,940,945,952,958,973,1236,1240,1378,1380,1493,1520,2150,2205,2206,2207,2209,2210,2212,2213,2214,2219,2268,2357,2358,2359,2533,2625,2633,3055,3071,3113,3115,3117,3118,3119,3120,3122,3123,3127,3384,3635,3656,3659,3684,3689,3702,3783,3929,3932,3937,3965,4067,4332,4582,4773,5079,5588,5777,5788,6279,6280,6850,7070,7097,7099,7409,7454,7456,7462,7535,86…	BIRC3,BLK,C3AR1,C5AR1,RUNX1,CD3D,CD3E,CD3G,CD247,CD4,CD14,CD19,MS4A1,CD28,CD33,CD38,CD40,CD79A,CCR7,CMKLR1,CR1,CR2,CTLA4,CTSS,F2RL1,FCER1A,MS4A2,FCER1G,FCGR1A,FCGR1B,FCGR2A,FCGR2B,FCGR3A,FCN1,FGR,FPR1,FPR2,FPR3,FYB1,GATA3,GBP1,HCK,NCKAP1L,HLA-DPA1,HLA-DPB1,HLA-DQA1,HLA-DQA2,HLA-DQB1,HLA-DQB2,HLA-DRA,HLA-DRB1,HLA-DRB5,ICAM2,INPP5D,IRAK2,IRF1,ITGAM,ITGB2,ITK,KCNN4,LBP,LCK,LCP2,LGALS9,LYN,MNDA,MUC1,…
11_Member	GO Biological Processes	GO:0002757	immune response-activating signal transduction	-25.9467	-23.5964	132/647	330,640,719,728,861,915,916,917,919,920,929,930,931,940,952,973,1236,1240,1378,1380,1493,1520,2150,2207,2209,2212,2213,2214,2219,2268,2357,2358,2359,2533,2625,2633,3055,3071,3113,3115,3117,3118,3119,3120,3122,3123,3127,3384,3635,3656,3659,3684,3689,3702,3783,3929,3932,3937,3965,4067,4332,4582,4773,5079,5588,5777,5788,6279,6280,6850,7070,7097,7099,7409,7454,7456,7462,7535,8631,9402,9404,9840,9844,…	BIRC3,BLK,C3AR1,C5AR1,RUNX1,CD3D,CD3E,CD3G,CD247,CD4,CD14,CD19,MS4A1,CD28,CD38,CD79A,CCR7,CMKLR1,CR1,CR2,CTLA4,CTSS,F2RL1,FCER1G,FCGR1A,FCGR2A,FCGR2B,FCGR3A,FCN1,FGR,FPR1,FPR2,FPR3,FYB1,GATA3,GBP1,HCK,NCKAP1L,HLA-DPA1,HLA-DPB1,HLA-DQA1,HLA-DQA2,HLA-DQB1,HLA-DQB2,HLA-DRA,HLA-DRB1,HLA-DRB5,ICAM2,INPP5D,IRAK2,IRF1,ITGAM,ITGB2,ITK,KCNN4,LBP,LCK,LCP2,LGALS9,LYN,MNDA,MUC1,NFATC2,PAX5,PRKCQ,PTPN6,PTPRC,…
11_Member	GO Biological Processes	GO:0002768	immune response-regulating cell surface receptor signaling pathway	-24.3304	-22.0408	111/509	640,719,728,861,915,916,917,919,920,930,931,940,952,958,973,1236,1240,1378,1380,1493,2205,2206,2207,2209,2210,2212,2213,2214,2219,2268,2357,2358,2359,2533,2625,2633,3055,3071,3113,3115,3117,3118,3119,3120,3122,3123,3127,3384,3635,3702,3783,3932,3937,4067,4332,4582,4773,5079,5588,5777,5788,6850,7070,7409,7454,7456,7462,7535,8631,9402,9404,9840,9844,10071,10288,10462,10859,11006,11027,11314,22914,2…	BLK,C3AR1,C5AR1,RUNX1,CD3D,CD3E,CD3G,CD247,CD4,CD19,MS4A1,CD28,CD38,CD40,CD79A,CCR7,CMKLR1,CR1,CR2,CTLA4,FCER1A,MS4A2,FCER1G,FCGR1A,FCGR1B,FCGR2A,FCGR2B,FCGR3A,FCN1,FGR,FPR1,FPR2,FPR3,FYB1,GATA3,GBP1,HCK,NCKAP1L,HLA-DPA1,HLA-DPB1,HLA-DQA1,HLA-DQA2,HLA-DQB1,HLA-DQB2,HLA-DRA,HLA-DRB1,HLA-DRB5,ICAM2,INPP5D,ITK,KCNN4,LCK,LCP2,LYN,MNDA,MUC1,NFATC2,PAX5,PRKCQ,PTPN6,PTPRC,SYK,THY1,VAV1,WAS,WIPF1,LAT2,ZA…
11_Member	GO Biological Processes	GO:0002429	immune response-activating cell surface receptor signaling pathway	-21.2302	-19.0646	101/476	640,719,728,861,915,916,917,919,920,930,931,940,952,973,1236,1240,1378,1380,1493,2207,2209,2212,2213,2214,2219,2268,2357,2358,2359,2533,2625,2633,3055,3071,3113,3115,3117,3118,3119,3120,3122,3123,3127,3384,3635,3702,3783,3932,3937,4067,4332,4582,4773,5079,5588,5777,5788,6850,7070,7409,7454,7456,7462,7535,8631,9402,9404,9840,9844,10071,10462,11006,11027,11314,22914,23180,23308,26191,26228,26253,26…	BLK,C3AR1,C5AR1,RUNX1,CD3D,CD3E,CD3G,CD247,CD4,CD19,MS4A1,CD28,CD38,CD79A,CCR7,CMKLR1,CR1,CR2,CTLA4,FCER1G,FCGR1A,FCGR2A,FCGR2B,FCGR3A,FCN1,FGR,FPR1,FPR2,FPR3,FYB1,GATA3,GBP1,HCK,NCKAP1L,HLA-DPA1,HLA-DPB1,HLA-DQA1,HLA-DQA2,HLA-DQB1,HLA-DQB2,HLA-DRA,HLA-DRB1,HLA-DRB5,ICAM2,INPP5D,ITK,KCNN4,LCK,LCP2,LYN,MNDA,MUC1,NFATC2,PAX5,PRKCQ,PTPN6,PTPRC,SYK,THY1,VAV1,WAS,WIPF1,LAT2,ZAP70,SKAP1,GRAP2,LPXN,TESP…
11_Member	GO Biological Processes	GO:0050851	antigen receptor-mediated signaling pathway	-14.5061	-12.5807	68/320	640,861,915,916,917,919,920,930,931,940,952,973,1236,1493,2213,2533,2625,2633,3071,3113,3115,3117,3118,3119,3120,3122,3123,3127,3635,3702,3783,3932,3937,4067,4332,4773,5079,5588,5777,5788,6850,7070,7454,7462,7535,8631,9402,9404,9840,11006,11314,23180,23308,26191,26228,27040,50852,50943,53347,54900,54923,84106,84174,84433,115352,150372,257144,387357	BLK,RUNX1,CD3D,CD3E,CD3G,CD247,CD4,CD19,MS4A1,CD28,CD38,CD79A,CCR7,CTLA4,FCGR2B,FYB1,GATA3,GBP1,NCKAP1L,HLA-DPA1,HLA-DPB1,HLA-DQA1,HLA-DQA2,HLA-DQB1,HLA-DQB2,HLA-DRA,HLA-DRB1,HLA-DRB5,INPP5D,ITK,KCNN4,LCK,LCP2,LYN,MNDA,NFATC2,PAX5,PRKCQ,PTPN6,PTPRC,SYK,THY1,WAS,LAT2,ZAP70,SKAP1,GRAP2,LPXN,TESPA1,LILRB4,CD300A,RFTN1,ICOSLG,PTPN22,STAP1,LAT,TRAT1,FOXP3,UBASH3A,LAX1,LIME1,PRAM1,SLA2,CARD11,FCRL3,NFA…
11_Member	GO Biological Processes	GO:0050852	T cell receptor signaling pathway	-11.7055	-9.91149	47/202	915,916,917,919,920,940,1236,1493,2533,2625,2633,3113,3115,3117,3118,3119,3120,3122,3123,3127,3635,3702,3783,3932,3937,5588,5777,5788,7070,7454,7535,8631,9402,9840,11006,11314,23180,23308,26191,27040,50852,50943,53347,54923,84106,84433,387357	CD3D,CD3E,CD3G,CD247,CD4,CD28,CCR7,CTLA4,FYB1,GATA3,GBP1,HLA-DPA1,HLA-DPB1,HLA-DQA1,HLA-DQA2,HLA-DQB1,HLA-DQB2,HLA-DRA,HLA-DRB1,HLA-DRB5,INPP5D,ITK,KCNN4,LCK,LCP2,PRKCQ,PTPN6,PTPRC,THY1,WAS,ZAP70,SKAP1,GRAP2,TESPA1,LILRB4,CD300A,RFTN1,ICOSLG,PTPN22,LAT,TRAT1,FOXP3,UBASH3A,LIME1,PRAM1,CARD11,THEMIS
11_Member	GO Biological Processes	GO:0038093	Fc receptor signaling pathway	-3.2371	-2.14475	33/241	917,919,2205,2206,2207,2209,2210,2212,2213,2214,2268,3055,3071,3702,3937,4067,4773,5588,5788,6850,7409,7454,7456,7462,9402,9844,23547,26253,26999,27040,64005,84433,131450	CD3G,CD247,FCER1A,MS4A2,FCER1G,FCGR1A,FCGR1B,FCGR2A,FCGR2B,FCGR3A,FGR,HCK,NCKAP1L,ITK,LCP2,LYN,NFATC2,PRKCQ,PTPRC,SYK,VAV1,WAS,WIPF1,LAT2,GRAP2,ELMO1,LILRA4,CLEC4E,CYFIP2,LAT,MYO1G,CARD11,CD200R1
12_Summary	GO Biological Processes	GO:0009617	response to bacterium	-30.9916	-28.4609	152/729	249,356,558,575,602,623,650,654,671,718,728,761,912,920,923,929,931,941,942,944,958,1118,1233,1234,1236,1268,1269,1439,1524,1634,1690,2150,2207,2213,2268,2289,2358,2634,2687,2697,2920,3001,3055,3106,3240,3394,3512,3552,3553,3569,3586,3587,3592,3606,3620,3627,3656,3929,3934,3965,4016,4049,4064,4067,4069,4129,4283,4360,4499,5054,5199,5320,5618,5724,5732,5734,5737,5739,5743,5919,6036,6039,6279,6280,…	ALPL,FASLG,AXL,ADGRB1,BCL3,BDKRB1,BMP2,BMP6,BPI,C3,C5AR1,CA3,CD1D,CD4,CD6,CD14,MS4A1,CD80,CD86,TNFSF8,CD40,CHIT1,CCR4,CCR5,CCR7,CNR1,CNR2,CSF2RB,CX3CR1,DCN,COCH,F2RL1,FCER1G,FCGR2B,FGR,FKBP5,FPR2,GBP2,GGT5,GJA1,CXCL2,GZMA,HCK,HLA-B,HP,IRF8,JCHAIN,IL1A,IL1B,IL6,IL10,IL10RA,IL12A,IL18,IDO1,CXCL10,IRAK2,LBP,LCN2,LGALS9,LOXL1,LTA,CD180,LYN,LYZ,MAOB,CXCL9,MRC1,MT1M,SERPINE1,CFP,PLA2G2A,PRLR,PTAFR,PTGE…
12_Member	GO Biological Processes	GO:0009617	response to bacterium	-30.9916	-28.4609	152/729	249,356,558,575,602,623,650,654,671,718,728,761,912,920,923,929,931,941,942,944,958,1118,1233,1234,1236,1268,1269,1439,1524,1634,1690,2150,2207,2213,2268,2289,2358,2634,2687,2697,2920,3001,3055,3106,3240,3394,3512,3552,3553,3569,3586,3587,3592,3606,3620,3627,3656,3929,3934,3965,4016,4049,4064,4067,4069,4129,4283,4360,4499,5054,5199,5320,5618,5724,5732,5734,5737,5739,5743,5919,6036,6039,6279,6280,…	ALPL,FASLG,AXL,ADGRB1,BCL3,BDKRB1,BMP2,BMP6,BPI,C3,C5AR1,CA3,CD1D,CD4,CD6,CD14,MS4A1,CD80,CD86,TNFSF8,CD40,CHIT1,CCR4,CCR5,CCR7,CNR1,CNR2,CSF2RB,CX3CR1,DCN,COCH,F2RL1,FCER1G,FCGR2B,FGR,FKBP5,FPR2,GBP2,GGT5,GJA1,CXCL2,GZMA,HCK,HLA-B,HP,IRF8,JCHAIN,IL1A,IL1B,IL6,IL10,IL10RA,IL12A,IL18,IDO1,CXCL10,IRAK2,LBP,LCN2,LGALS9,LOXL1,LTA,CD180,LYN,LYZ,MAOB,CXCL9,MRC1,MT1M,SERPINE1,CFP,PLA2G2A,PRLR,PTAFR,PTGE…
12_Member	GO Biological Processes	GO:0002237	response to molecule of bacterial origin	-28.3087	-25.8669	96/358	249,356,558,623,654,671,728,923,929,941,942,958,1234,1236,1268,1269,1439,1524,1634,2213,2687,2697,2920,3055,3394,3552,3553,3569,3586,3587,3592,3606,3620,3627,3656,3929,3934,3965,4016,4049,4064,4067,4129,4283,4360,5054,5724,5732,5734,5737,5739,5743,6279,6347,6352,6373,6374,6401,6403,7035,7040,7079,7097,7099,7124,7133,7474,8792,9450,9536,10225,10288,10563,10859,11027,11213,22914,26191,26228,54106,5…	ALPL,FASLG,AXL,BDKRB1,BMP6,BPI,C5AR1,CD6,CD14,CD80,CD86,CD40,CCR5,CCR7,CNR1,CNR2,CSF2RB,CX3CR1,DCN,FCGR2B,GGT5,GJA1,CXCL2,HCK,IRF8,IL1A,IL1B,IL6,IL10,IL10RA,IL12A,IL18,IDO1,CXCL10,IRAK2,LBP,LCN2,LGALS9,LOXL1,LTA,CD180,LYN,MAOB,CXCL9,MRC1,SERPINE1,PTAFR,PTGER2,PTGER4,PTGFR,PTGIR,PTGS2,S100A8,CCL2,CCL5,CXCL11,CXCL5,SELE,SELP,TFPI,TGFB1,TIMP4,TLR2,TLR4,TNF,TNFRSF1B,WNT5A,TNFRSF11A,LY86,PTGES,CD96,LI…
12_Member	GO Biological Processes	GO:0032496	response to lipopolysaccharide	-26.3194	-23.9376	90/338	249,356,558,623,654,671,728,923,929,941,942,958,1234,1236,1268,1269,1439,1524,1634,2687,2697,2920,3055,3394,3552,3553,3569,3586,3587,3592,3606,3620,3627,3656,3929,3934,3965,4016,4049,4064,4067,4129,4283,4360,5054,5724,5732,5734,5737,5739,5743,6279,6347,6352,6373,6374,6401,6403,7035,7040,7079,7097,7099,7124,7133,7474,8792,9450,9536,10225,10288,10563,10859,11027,11213,22914,26191,26228,54209,57817,…	ALPL,FASLG,AXL,BDKRB1,BMP6,BPI,C5AR1,CD6,CD14,CD80,CD86,CD40,CCR5,CCR7,CNR1,CNR2,CSF2RB,CX3CR1,DCN,GGT5,GJA1,CXCL2,HCK,IRF8,IL1A,IL1B,IL6,IL10,IL10RA,IL12A,IL18,IDO1,CXCL10,IRAK2,LBP,LCN2,LGALS9,LOXL1,LTA,CD180,LYN,MAOB,CXCL9,MRC1,SERPINE1,PTAFR,PTGER2,PTGER4,PTGFR,PTGIR,PTGS2,S100A8,CCL2,CCL5,CXCL11,CXCL5,SELE,SELP,TFPI,TGFB1,TIMP4,TLR2,TLR4,TNF,TNFRSF1B,WNT5A,TNFRSF11A,LY86,PTGES,CD96,LILRB2,CX…
12_Member	GO Biological Processes	GO:0071222	cellular response to lipopolysaccharide	-17.7702	-15.7169	58/212	558,654,671,923,929,941,942,958,1234,1524,2920,3055,3394,3552,3553,3569,3586,3592,3606,3627,3656,3929,3934,4064,4067,4283,4360,5054,5724,6347,6352,6373,6374,7035,7040,7097,7099,7124,7133,7474,9450,10288,10563,10859,11027,22914,26191,26228,57817,64127,79931,80380,84868,114548,129607,259230,353376,389643	AXL,BMP6,BPI,CD6,CD14,CD80,CD86,CD40,CCR5,CX3CR1,CXCL2,HCK,IRF8,IL1A,IL1B,IL6,IL10,IL12A,IL18,CXCL10,IRAK2,LBP,LCN2,CD180,LYN,CXCL9,MRC1,SERPINE1,PTAFR,CCL2,CCL5,CXCL11,CXCL5,TFPI,TGFB1,TLR2,TLR4,TNF,TNFRSF1B,WNT5A,LY86,LILRB2,CXCL13,LILRB1,LILRA2,KLRK1,PTPN22,STAP1,HAMP,NOD2,TNIP3,PDCD1LG2,HAVCR2,NLRP3,CMPK2,SGMS1,TICAM2,NUGGC
12_Member	GO Biological Processes	GO:0071219	cellular response to molecule of bacterial origin	-17.7683	-15.7169	60/225	558,654,671,923,929,941,942,958,1234,1524,2213,2920,3055,3394,3552,3553,3569,3586,3592,3606,3627,3656,3929,3934,4064,4067,4283,4360,5054,5724,6347,6352,6373,6374,7035,7040,7097,7099,7124,7133,7474,9450,10288,10563,10859,11027,22914,26191,26228,54209,57817,64127,79931,80380,84868,114548,129607,259230,353376,389643	AXL,BMP6,BPI,CD6,CD14,CD80,CD86,CD40,CCR5,CX3CR1,FCGR2B,CXCL2,HCK,IRF8,IL1A,IL1B,IL6,IL10,IL12A,IL18,CXCL10,IRAK2,LBP,LCN2,CD180,LYN,CXCL9,MRC1,SERPINE1,PTAFR,CCL2,CCL5,CXCL11,CXCL5,TFPI,TGFB1,TLR2,TLR4,TNF,TNFRSF1B,WNT5A,LY86,LILRB2,CXCL13,LILRB1,LILRA2,KLRK1,PTPN22,STAP1,TREM2,HAMP,NOD2,TNIP3,PDCD1LG2,HAVCR2,NLRP3,CMPK2,SGMS1,TICAM2,NUGGC
12_Member	GO Biological Processes	GO:0071396	cellular response to lipid	-17.0646	-15.0261	110/616	301,358,558,654,655,671,861,923,929,941,942,958,1191,1234,1277,1524,1591,1646,1902,1956,2042,2185,2322,2707,2920,3055,3174,3371,3394,3399,3552,3553,3569,3586,3592,3600,3606,3624,3627,3656,3673,3779,3929,3934,4058,4064,4067,4283,4360,4916,5031,5054,5251,5724,5729,5732,5734,5737,5764,6097,6347,6352,6373,6374,6422,6781,6899,7025,7035,7040,7068,7097,7099,7124,7133,7472,7474,7477,8626,8644,9450,10288,…	ANXA1,AQP1,AXL,BMP6,BMP7,BPI,RUNX1,CD6,CD14,CD80,CD86,CD40,CLU,CCR5,COL1A1,CX3CR1,CYP24A1,AKR1C2,LPAR1,EGFR,EPHA3,PTK2B,FLT3,GJB3,CXCL2,HCK,HNF4G,TNC,IRF8,ID3,IL1A,IL1B,IL6,IL10,IL12A,IL15,IL18,INHBA,CXCL10,IRAK2,ITGA2,KCNMB1,LBP,LCN2,LTK,CD180,LYN,CXCL9,MRC1,NTRK3,P2RY6,SERPINE1,PHEX,PTAFR,PTGDR,PTGER2,PTGER4,PTGFR,PTN,RORC,CCL2,CCL5,CXCL11,CXCL5,SFRP1,STC1,TBX1,NR2F1,TFPI,TGFB1,THRB,TLR2,TLR4,T…
12_Member	GO Biological Processes	GO:0071216	cellular response to biotic stimulus	-16.7423	-14.7245	62/249	558,654,671,923,929,941,942,958,1234,1524,2213,2920,3055,3394,3552,3553,3569,3586,3592,3606,3627,3656,3929,3934,4064,4067,4283,4360,5054,5724,6347,6352,6373,6374,6850,7035,7040,7097,7099,7124,7133,7474,9450,10288,10563,10859,11027,22914,26191,26228,54209,57817,64127,64581,79931,80380,84868,114548,129607,259230,353376,389643	AXL,BMP6,BPI,CD6,CD14,CD80,CD86,CD40,CCR5,CX3CR1,FCGR2B,CXCL2,HCK,IRF8,IL1A,IL1B,IL6,IL10,IL12A,IL18,CXCL10,IRAK2,LBP,LCN2,CD180,LYN,CXCL9,MRC1,SERPINE1,PTAFR,CCL2,CCL5,CXCL11,CXCL5,SYK,TFPI,TGFB1,TLR2,TLR4,TNF,TNFRSF1B,WNT5A,LY86,LILRB2,CXCL13,LILRB1,LILRA2,KLRK1,PTPN22,STAP1,TREM2,HAMP,NOD2,CLEC7A,TNIP3,PDCD1LG2,HAVCR2,NLRP3,CMPK2,SGMS1,TICAM2,NUGGC
12_Member	GO Biological Processes	GO:0031663	lipopolysaccharide-mediated signaling pathway	-9.1632	-7.53557	21/59	654,671,923,929,3055,3553,3606,3656,3929,4064,4067,5724,6347,6352,7040,7097,7099,7124,9450,11027,26191	BMP6,BPI,CD6,CD14,HCK,IL1B,IL18,IRAK2,LBP,CD180,LYN,PTAFR,CCL2,CCL5,TGFB1,TLR2,TLR4,TNF,LY86,LILRA2,PTPN22
13_Summary	GO Molecular Functions	GO:0005539	glycosaminoglycan binding	-30.1398	-27.6408	78/233	26,176,333,633,655,1289,1305,1310,1311,1404,1462,1490,1634,1809,1842,2200,2246,2247,2252,3053,3075,3491,3512,3627,3730,3918,4053,4316,4753,5104,5118,5212,5322,5764,5788,6288,6355,6373,6402,6403,6422,6586,6649,7057,7058,7060,7097,7130,8646,8829,8840,9353,9806,10178,10563,10631,10894,11096,23166,23213,25890,26279,51816,53834,54209,55959,57214,64094,64127,64388,83716,84870,114548,129804,133584,14390…	AOC1,ACAN,APLP1,BGN,BMP7,COL5A1,COL13A1,COL19A1,COMP,HAPLN1,VCAN,CCN2,DCN,DPYSL3,ECM2,FBN1,FGF1,FGF2,FGF7,SERPIND1,CFH,CCN1,JCHAIN,CXCL10,ANOS1,LAMC2,LTBP2,MMP7,NELL2,SERPINA5,PCOLCE,VIT,PLA2G5,PTN,PTPRC,SAA1,CCL8,CXCL11,SELL,SELP,SFRP1,SLIT3,SOD3,THBS1,THBS2,THBS4,TLR2,TNFAIP6,CHRD,NRP1,CCN4,SLIT2,SPOCK2,TENM1,CXCL13,POSTN,LYVE1,ADAMTS5,STAB1,SULF1,ABI3BP,PLA2G2D,ADA2,FGFRL1,TREM2,SULF2,CEMIP,SM…
13_Member	GO Molecular Functions	GO:0005539	glycosaminoglycan binding	-30.1398	-27.6408	78/233	26,176,333,633,655,1289,1305,1310,1311,1404,1462,1490,1634,1809,1842,2200,2246,2247,2252,3053,3075,3491,3512,3627,3730,3918,4053,4316,4753,5104,5118,5212,5322,5764,5788,6288,6355,6373,6402,6403,6422,6586,6649,7057,7058,7060,7097,7130,8646,8829,8840,9353,9806,10178,10563,10631,10894,11096,23166,23213,25890,26279,51816,53834,54209,55959,57214,64094,64127,64388,83716,84870,114548,129804,133584,14390…	AOC1,ACAN,APLP1,BGN,BMP7,COL5A1,COL13A1,COL19A1,COMP,HAPLN1,VCAN,CCN2,DCN,DPYSL3,ECM2,FBN1,FGF1,FGF2,FGF7,SERPIND1,CFH,CCN1,JCHAIN,CXCL10,ANOS1,LAMC2,LTBP2,MMP7,NELL2,SERPINA5,PCOLCE,VIT,PLA2G5,PTN,PTPRC,SAA1,CCL8,CXCL11,SELL,SELP,SFRP1,SLIT3,SOD3,THBS1,THBS2,THBS4,TLR2,TNFAIP6,CHRD,NRP1,CCN4,SLIT2,SPOCK2,TENM1,CXCL13,POSTN,LYVE1,ADAMTS5,STAB1,SULF1,ABI3BP,PLA2G2D,ADA2,FGFRL1,TREM2,SULF2,CEMIP,SM…
13_Member	GO Molecular Functions	GO:0008201	heparin binding	-21.556	-19.3611	56/169	26,333,655,1289,1305,1310,1311,1490,1842,2200,2246,2247,2252,3053,3075,3491,3627,3730,3918,4053,4316,4753,5104,5118,5322,5764,5788,6288,6355,6373,6402,6403,6422,6586,6649,7057,7058,7060,8646,8829,8840,9353,10178,10563,10631,11096,25890,26279,51816,53834,64094,64388,83716,84870,129804,151887	AOC1,APLP1,BMP7,COL5A1,COL13A1,COL19A1,COMP,CCN2,ECM2,FBN1,FGF1,FGF2,FGF7,SERPIND1,CFH,CCN1,CXCL10,ANOS1,LAMC2,LTBP2,MMP7,NELL2,SERPINA5,PCOLCE,PLA2G5,PTN,PTPRC,SAA1,CCL8,CXCL11,SELL,SELP,SFRP1,SLIT3,SOD3,THBS1,THBS2,THBS4,CHRD,NRP1,CCN4,SLIT2,TENM1,CXCL13,POSTN,ADAMTS5,ABI3BP,PLA2G2D,ADA2,FGFRL1,SMOC2,GREM2,CRISPLD2,RSPO3,FBLN7,CCDC80
13_Member	GO Molecular Functions	GO:1901681	sulfur compound binding	-15.5922	-13.6167	61/255	26,333,655,1289,1305,1310,1311,1490,1809,1842,2200,2246,2247,2252,3053,3075,3491,3627,3673,3730,3918,4053,4316,4753,5104,5118,5322,5764,5788,6288,6355,6373,6402,6403,6422,6586,6649,7057,7058,7060,8646,8829,8840,9353,9536,10178,10468,10563,10631,11096,25890,26279,51363,51816,53834,64094,64388,83716,84870,129804,151887	AOC1,APLP1,BMP7,COL5A1,COL13A1,COL19A1,COMP,CCN2,DPYSL3,ECM2,FBN1,FGF1,FGF2,FGF7,SERPIND1,CFH,CCN1,CXCL10,ITGA2,ANOS1,LAMC2,LTBP2,MMP7,NELL2,SERPINA5,PCOLCE,PLA2G5,PTN,PTPRC,SAA1,CCL8,CXCL11,SELL,SELP,SFRP1,SLIT3,SOD3,THBS1,THBS2,THBS4,CHRD,NRP1,CCN4,SLIT2,PTGES,TENM1,FST,CXCL13,POSTN,ADAMTS5,ABI3BP,PLA2G2D,CHST15,ADA2,FGFRL1,SMOC2,GREM2,CRISPLD2,RSPO3,FBLN7,CCDC80
14_Summary	GO Biological Processes	GO:0046631	alpha-beta T cell activation	-30.115	-27.622	60/140	135,301,602,639,861,916,940,941,942,944,1794,1880,2529,2625,2841,3071,3458,3566,3569,3592,3594,3600,3606,3659,3702,3718,3965,4063,5588,5734,5788,6097,6304,6363,6375,6693,6850,6932,7535,8651,8809,9760,10148,10859,11314,26191,26279,30009,50856,50943,54440,64115,64919,64926,84695,91543,114548,114836,257101,729230,911,2150,2207,2213,3109,3683,3936,10875,26253,54518,84868,714,972,1493,1840,2200,3624,3…	ADORA2A,ANXA1,BCL3,PRDM1,RUNX1,CD3E,CD28,CD80,CD86,TNFSF8,DOCK2,GPR183,FUT7,GATA3,GPR18,NCKAP1L,IFNG,IL4R,IL6,IL12A,IL12RB1,IL15,IL18,IRF1,ITK,JAK3,LGALS9,LY9,PRKCQ,PTGER4,PTPRC,RORC,SATB1,CCL19,XCL1,SPN,SYK,TCF7,ZAP70,SOCS1,IL18R1,TOX,EBI3,LILRB1,CD300A,PTPN22,PLA2G2D,TBX21,CLEC4A,FOXP3,SASH3,VSIR,BCL11B,RASAL3,LOXL3,RSAD2,NLRP3,SLAMF6,ZNF683,CCR2,CD1C,F2RL1,FCER1G,FCGR2B,HLA-DMB,ITGAL,LCP1,FGL2…
14_Member	GO Biological Processes	GO:0046631	alpha-beta T cell activation	-30.115	-27.622	60/140	135,301,602,639,861,916,940,941,942,944,1794,1880,2529,2625,2841,3071,3458,3566,3569,3592,3594,3600,3606,3659,3702,3718,3965,4063,5588,5734,5788,6097,6304,6363,6375,6693,6850,6932,7535,8651,8809,9760,10148,10859,11314,26191,26279,30009,50856,50943,54440,64115,64919,64926,84695,91543,114548,114836,257101,729230	ADORA2A,ANXA1,BCL3,PRDM1,RUNX1,CD3E,CD28,CD80,CD86,TNFSF8,DOCK2,GPR183,FUT7,GATA3,GPR18,NCKAP1L,IFNG,IL4R,IL6,IL12A,IL12RB1,IL15,IL18,IRF1,ITK,JAK3,LGALS9,LY9,PRKCQ,PTGER4,PTPRC,RORC,SATB1,CCL19,XCL1,SPN,SYK,TCF7,ZAP70,SOCS1,IL18R1,TOX,EBI3,LILRB1,CD300A,PTPN22,PLA2G2D,TBX21,CLEC4A,FOXP3,SASH3,VSIR,BCL11B,RASAL3,LOXL3,RSAD2,NLRP3,SLAMF6,ZNF683,CCR2
14_Member	GO Biological Processes	GO:0046632	alpha-beta T cell differentiation	-21.4176	-19.2375	43/102	301,602,639,861,941,942,944,1880,2529,2625,2841,3071,3458,3566,3569,3594,3606,3659,3702,3718,3965,4063,5734,6097,6304,6363,6693,6850,6932,7535,8651,8809,9760,26279,30009,50943,54440,64919,84695,91543,114548,114836,257101	ANXA1,BCL3,PRDM1,RUNX1,CD80,CD86,TNFSF8,GPR183,FUT7,GATA3,GPR18,NCKAP1L,IFNG,IL4R,IL6,IL12RB1,IL18,IRF1,ITK,JAK3,LGALS9,LY9,PTGER4,RORC,SATB1,CCL19,SPN,SYK,TCF7,ZAP70,SOCS1,IL18R1,TOX,PLA2G2D,TBX21,FOXP3,SASH3,BCL11B,LOXL3,RSAD2,NLRP3,SLAMF6,ZNF683
14_Member	GO Biological Processes	GO:0046634	regulation of alpha-beta T cell activation	-18.2439	-16.1746	38/94	135,301,639,861,916,940,941,942,2625,3071,3458,3566,3592,3594,3606,3659,3718,3965,5588,5788,6363,6375,6850,7535,8651,10148,10859,11314,26191,30009,50943,54440,64115,64926,84695,114548,257101,729230	ADORA2A,ANXA1,PRDM1,RUNX1,CD3E,CD28,CD80,CD86,GATA3,NCKAP1L,IFNG,IL4R,IL12A,IL12RB1,IL18,IRF1,JAK3,LGALS9,PRKCQ,PTPRC,CCL19,XCL1,SYK,ZAP70,SOCS1,EBI3,LILRB1,CD300A,PTPN22,TBX21,FOXP3,SASH3,VSIR,RASAL3,LOXL3,NLRP3,ZNF683,CCR2
14_Member	GO Biological Processes	GO:0035710	CD4-positive, alpha-beta T cell activation	-17.5036	-15.4565	37/93	301,602,861,941,942,1880,2529,2625,3071,3458,3566,3569,3592,3594,3606,3718,3965,4063,5588,5734,6097,6304,6363,6375,6693,8651,8809,9760,26279,30009,50943,54440,64115,84695,91543,114548,114836	ANXA1,BCL3,RUNX1,CD80,CD86,GPR183,FUT7,GATA3,NCKAP1L,IFNG,IL4R,IL6,IL12A,IL12RB1,IL18,JAK3,LGALS9,LY9,PRKCQ,PTGER4,RORC,SATB1,CCL19,XCL1,SPN,SOCS1,IL18R1,TOX,PLA2G2D,TBX21,FOXP3,SASH3,VSIR,LOXL3,RSAD2,NLRP3,SLAMF6
14_Member	GO Biological Processes	GO:0043367	CD4-positive, alpha-beta T cell differentiation	-17.284	-15.2412	33/75	301,602,861,941,942,1880,2529,2625,3071,3458,3566,3569,3594,3606,3718,3965,4063,5734,6097,6304,6363,6693,8651,8809,9760,26279,30009,50943,54440,84695,91543,114548,114836	ANXA1,BCL3,RUNX1,CD80,CD86,GPR183,FUT7,GATA3,NCKAP1L,IFNG,IL4R,IL6,IL12RB1,IL18,JAK3,LGALS9,LY9,PTGER4,RORC,SATB1,CCL19,SPN,SOCS1,IL18R1,TOX,PLA2G2D,TBX21,FOXP3,SASH3,LOXL3,RSAD2,NLRP3,SLAMF6
14_Member	GO Biological Processes	GO:0002286	T cell activation involved in immune response	-14.6316	-12.7013	36/105	301,602,911,941,942,1880,2150,2207,2213,2625,3109,3458,3566,3569,3594,3606,3683,3718,3936,3965,4063,5734,6097,6363,6693,8809,10859,10875,26253,30009,50943,54518,84695,84868,114548,114836	ANXA1,BCL3,CD1C,CD80,CD86,GPR183,F2RL1,FCER1G,FCGR2B,GATA3,HLA-DMB,IFNG,IL4R,IL6,IL12RB1,IL18,ITGAL,JAK3,LCP1,LGALS9,LY9,PTGER4,RORC,CCL19,SPN,IL18R1,LILRB1,FGL2,CLEC4E,TBX21,FOXP3,APBB1IP,LOXL3,HAVCR2,NLRP3,SLAMF6
14_Member	GO Biological Processes	GO:0046635	positive regulation of alpha-beta T cell activation	-13.9156	-12.011	27/63	301,861,916,940,941,942,3071,3458,3566,3592,3594,3606,3965,5588,5788,6363,6375,6850,7535,8651,10148,26191,50943,54440,64926,114548,729230	ANXA1,RUNX1,CD3E,CD28,CD80,CD86,NCKAP1L,IFNG,IL4R,IL12A,IL12RB1,IL18,LGALS9,PRKCQ,PTPRC,CCL19,XCL1,SYK,ZAP70,SOCS1,EBI3,PTPN22,FOXP3,SASH3,RASAL3,NLRP3,CCR2
14_Member	GO Biological Processes	GO:0002292	T cell differentiation involved in immune response	-12.9326	-11.0834	27/68	301,602,941,942,1880,2207,2625,3458,3566,3569,3594,3606,3718,3965,4063,5734,6097,6363,6693,8809,10875,26253,30009,50943,84695,114548,114836	ANXA1,BCL3,CD80,CD86,GPR183,FCER1G,GATA3,IFNG,IL4R,IL6,IL12RB1,IL18,JAK3,LGALS9,LY9,PTGER4,RORC,CCL19,SPN,IL18R1,FGL2,CLEC4E,TBX21,FOXP3,LOXL3,NLRP3,SLAMF6
14_Member	GO Biological Processes	GO:0002294	CD4-positive, alpha-beta T cell differentiation involved in immune response	-11.653	-9.86506	24/60	301,602,941,942,1880,2625,3458,3566,3569,3594,3606,3718,3965,4063,5734,6097,6363,6693,8809,30009,50943,84695,114548,114836	ANXA1,BCL3,CD80,CD86,GPR183,GATA3,IFNG,IL4R,IL6,IL12RB1,IL18,JAK3,LGALS9,LY9,PTGER4,RORC,CCL19,SPN,IL18R1,TBX21,FOXP3,LOXL3,NLRP3,SLAMF6
14_Member	GO Biological Processes	GO:0002287	alpha-beta T cell activation involved in immune response	-11.4678	-9.68928	24/61	301,602,941,942,1880,2625,3458,3566,3569,3594,3606,3718,3965,4063,5734,6097,6363,6693,8809,30009,50943,84695,114548,114836	ANXA1,BCL3,CD80,CD86,GPR183,GATA3,IFNG,IL4R,IL6,IL12RB1,IL18,JAK3,LGALS9,LY9,PTGER4,RORC,CCL19,SPN,IL18R1,TBX21,FOXP3,LOXL3,NLRP3,SLAMF6
14_Member	GO Biological Processes	GO:0002293	alpha-beta T cell differentiation involved in immune response	-11.4678	-9.68928	24/61	301,602,941,942,1880,2625,3458,3566,3569,3594,3606,3718,3965,4063,5734,6097,6363,6693,8809,30009,50943,84695,114548,114836	ANXA1,BCL3,CD80,CD86,GPR183,GATA3,IFNG,IL4R,IL6,IL12RB1,IL18,JAK3,LGALS9,LY9,PTGER4,RORC,CCL19,SPN,IL18R1,TBX21,FOXP3,LOXL3,NLRP3,SLAMF6
14_Member	GO Biological Processes	GO:1902106	negative regulation of leukocyte differentiation	-10.8757	-9.12752	31/104	301,714,861,972,1493,1840,2200,2213,3566,3624,3635,3659,3718,3902,4067,6422,7099,8111,8651,9290,9935,10234,10859,10875,11006,11025,28959,30009,50943,55365,84695	ANXA1,C1QC,RUNX1,CD74,CTLA4,DTX1,FBN1,FCGR2B,IL4R,INHBA,INPP5D,IRF1,JAK3,LAG3,LYN,SFRP1,TLR4,GPR68,SOCS1,GPR55,MAFB,LRRC17,LILRB1,FGL2,LILRB4,LILRB3,TMEM176B,TBX21,FOXP3,TMEM176A,LOXL3
14_Member	GO Biological Processes	GO:0046637	regulation of alpha-beta T cell differentiation	-10.2326	-8.52878	23/63	301,639,861,941,942,2625,3071,3458,3566,3594,3606,3718,3965,6363,6850,7535,8651,30009,50943,54440,84695,114548,257101	ANXA1,PRDM1,RUNX1,CD80,CD86,GATA3,NCKAP1L,IFNG,IL4R,IL12RB1,IL18,JAK3,LGALS9,CCL19,SYK,ZAP70,SOCS1,TBX21,FOXP3,SASH3,LOXL3,NLRP3,ZNF683
14_Member	GO Biological Processes	GO:0042093	T-helper cell differentiation	-10.1967	-8.49383	22/58	301,602,941,942,1880,2625,3566,3569,3594,3606,3718,4063,5734,6097,6363,6693,8809,30009,50943,84695,114548,114836	ANXA1,BCL3,CD80,CD86,GPR183,GATA3,IL4R,IL6,IL12RB1,IL18,JAK3,LY9,PTGER4,RORC,CCL19,SPN,IL18R1,TBX21,FOXP3,LOXL3,NLRP3,SLAMF6
14_Member	GO Biological Processes	GO:2000514	regulation of CD4-positive, alpha-beta T cell activation	-9.69686	-8.03501	22/61	301,861,941,942,2625,3071,3458,3566,3594,3606,3718,3965,5588,6363,6375,8651,30009,50943,54440,64115,84695,114548	ANXA1,RUNX1,CD80,CD86,GATA3,NCKAP1L,IFNG,IL4R,IL12RB1,IL18,JAK3,LGALS9,PRKCQ,CCL19,XCL1,SOCS1,TBX21,FOXP3,SASH3,VSIR,LOXL3,NLRP3
14_Member	GO Biological Processes	GO:0043370	regulation of CD4-positive, alpha-beta T cell differentiation	-9.45499	-7.81059	19/47	301,861,941,942,2625,3071,3458,3566,3594,3606,3718,3965,6363,8651,30009,50943,54440,84695,114548	ANXA1,RUNX1,CD80,CD86,GATA3,NCKAP1L,IFNG,IL4R,IL12RB1,IL18,JAK3,LGALS9,CCL19,SOCS1,TBX21,FOXP3,SASH3,LOXL3,NLRP3
14_Member	GO Biological Processes	GO:2000516	positive regulation of CD4-positive, alpha-beta T cell activation	-8.78986	-7.18545	16/36	301,941,942,3071,3458,3566,3594,3606,3965,5588,6363,6375,8651,50943,54440,114548	ANXA1,CD80,CD86,NCKAP1L,IFNG,IL4R,IL12RB1,IL18,LGALS9,PRKCQ,CCL19,XCL1,SOCS1,FOXP3,SASH3,NLRP3
14_Member	GO Biological Processes	GO:0043372	positive regulation of CD4-positive, alpha-beta T cell differentiation	-8.10515	-6.54798	14/30	301,941,942,3071,3458,3566,3594,3606,3965,6363,8651,50943,54440,114548	ANXA1,CD80,CD86,NCKAP1L,IFNG,IL4R,IL12RB1,IL18,LGALS9,CCL19,SOCS1,FOXP3,SASH3,NLRP3
14_Member	GO Biological Processes	GO:0046638	positive regulation of alpha-beta T cell differentiation	-7.66076	-6.14236	17/47	301,861,941,942,3071,3458,3566,3594,3606,3965,6363,6850,7535,8651,50943,54440,114548	ANXA1,RUNX1,CD80,CD86,NCKAP1L,IFNG,IL4R,IL12RB1,IL18,LGALS9,CCL19,SYK,ZAP70,SOCS1,FOXP3,SASH3,NLRP3
14_Member	GO Biological Processes	GO:1903707	negative regulation of hemopoiesis	-7.2748	-5.78964	33/157	301,714,861,972,1493,1840,2185,2200,2213,3566,3624,3635,3659,3718,3902,4067,6422,7099,8111,8651,9290,9935,10234,10859,10875,11006,11025,28959,29909,30009,50943,55365,84695	ANXA1,C1QC,RUNX1,CD74,CTLA4,DTX1,PTK2B,FBN1,FCGR2B,IL4R,INHBA,INPP5D,IRF1,JAK3,LAG3,LYN,SFRP1,TLR4,GPR68,SOCS1,GPR55,MAFB,LRRC17,LILRB1,FGL2,LILRB4,LILRB3,TMEM176B,GPR171,TBX21,FOXP3,TMEM176A,LOXL3
14_Member	GO Biological Processes	GO:0046636	negative regulation of alpha-beta T cell activation	-6.53105	-5.0946	14/38	135,301,861,3566,3718,3965,6375,8651,10859,11314,30009,50943,64115,84695	ADORA2A,ANXA1,RUNX1,IL4R,JAK3,LGALS9,XCL1,SOCS1,LILRB1,CD300A,TBX21,FOXP3,VSIR,LOXL3
14_Member	GO Biological Processes	GO:0045620	negative regulation of lymphocyte differentiation	-5.89272	-4.50624	16/54	301,861,972,1493,1840,3566,3624,3659,3718,3902,6422,8651,10875,30009,50943,84695	ANXA1,RUNX1,CD74,CTLA4,DTX1,IL4R,INHBA,IRF1,JAK3,LAG3,SFRP1,SOCS1,FGL2,TBX21,FOXP3,LOXL3
14_Member	GO Biological Processes	GO:0045581	negative regulation of T cell differentiation	-5.51105	-4.15948	14/45	301,861,972,1493,1840,3566,3659,3718,3902,8651,10875,30009,50943,84695	ANXA1,RUNX1,CD74,CTLA4,DTX1,IL4R,IRF1,JAK3,LAG3,SOCS1,FGL2,TBX21,FOXP3,LOXL3
14_Member	GO Biological Processes	GO:0045622	regulation of T-helper cell differentiation	-5.30037	-3.97458	12/35	301,941,942,3566,3594,3606,3718,6363,30009,50943,84695,114548	ANXA1,CD80,CD86,IL4R,IL12RB1,IL18,JAK3,CCL19,TBX21,FOXP3,LOXL3,NLRP3
14_Member	GO Biological Processes	GO:0045064	T-helper 2 cell differentiation	-4.54811	-3.3031	7/14	301,602,942,2625,3566,3606,114548	ANXA1,BCL3,CD86,GATA3,IL4R,IL18,NLRP3
14_Member	GO Biological Processes	GO:2000515	negative regulation of CD4-positive, alpha-beta T cell activation	-4.53343	-3.29274	10/29	301,861,3566,3718,3965,6375,30009,50943,64115,84695	ANXA1,RUNX1,IL4R,JAK3,LGALS9,XCL1,TBX21,FOXP3,VSIR,LOXL3
14_Member	GO Biological Processes	GO:0045624	positive regulation of T-helper cell differentiation	-3.91558	-2.74083	8/22	301,941,942,3566,3594,3606,6363,114548	ANXA1,CD80,CD86,IL4R,IL12RB1,IL18,CCL19,NLRP3
14_Member	GO Biological Processes	GO:0046639	negative regulation of alpha-beta T cell differentiation	-3.61271	-2.46792	8/24	301,861,3566,3718,8651,30009,50943,84695	ANXA1,RUNX1,IL4R,JAK3,SOCS1,TBX21,FOXP3,LOXL3
14_Member	GO Biological Processes	GO:0045063	T-helper 1 cell differentiation	-3.52665	-2.38964	7/19	301,941,3566,3718,6363,6693,8809	ANXA1,CD80,IL4R,JAK3,CCL19,SPN,IL18R1
14_Member	GO Biological Processes	GO:0043371	negative regulation of CD4-positive, alpha-beta T cell differentiation	-3.36852	-2.26401	7/20	301,861,3566,3718,30009,50943,84695	ANXA1,RUNX1,IL4R,JAK3,TBX21,FOXP3,LOXL3
14_Member	GO Biological Processes	GO:0045625	regulation of T-helper 1 cell differentiation	-3.3644	-2.26309	5/10	301,941,3566,3718,6363	ANXA1,CD80,IL4R,JAK3,CCL19
14_Member	GO Biological Processes	GO:0045623	negative regulation of T-helper cell differentiation	-3.13478	-2.05543	6/16	301,3566,3718,30009,50943,84695	ANXA1,IL4R,JAK3,TBX21,FOXP3,LOXL3
14_Member	GO Biological Processes	GO:0045628	regulation of T-helper 2 cell differentiation	-3.12885	-2.05181	5/11	301,942,3566,3606,114548	ANXA1,CD86,IL4R,IL18,NLRP3
14_Member	GO Biological Processes	GO:0045630	positive regulation of T-helper 2 cell differentiation	-3.03697	-1.97428	4/7	942,3566,3606,114548	CD86,IL4R,IL18,NLRP3
15_Summary	GO Biological Processes	GO:0001501	skeletal system development	-29.6992	-27.2182	123/529	176,249,633,650,654,655,860,861,1009,1116,1240,1277,1278,1281,1290,1291,1292,1293,1294,1298,1300,1303,1305,1310,1311,1404,1462,1490,1690,1745,1746,2200,2201,2202,2247,2268,2296,2303,2313,2662,2697,2702,2736,3212,3491,3696,4015,4017,4060,4188,4256,4318,4322,4325,4920,4982,5079,5125,5156,5159,5212,5251,5396,5734,5744,5777,5788,5950,6422,6423,6424,6664,6781,6899,6913,6935,7010,7040,7043,7045,7066,70…	ACAN,ALPL,BGN,BMP2,BMP6,BMP7,RUNX2,RUNX1,CDH11,CHI3L1,CMKLR1,COL1A1,COL1A2,COL3A1,COL5A2,COL6A1,COL6A2,COL6A3,COL7A1,COL9A2,COL10A1,COL12A1,COL13A1,COL19A1,COMP,HAPLN1,VCAN,CCN2,COCH,DLX1,DLX2,FBN1,FBN2,EFEMP1,FGF2,FGR,FOXC1,FOXC2,FLI1,GDF10,GJA1,GJA5,GLI2,HOXB2,CCN1,ITGB8,LOX,LOXL2,LUM,MDFI,MGP,MMP9,MMP13,MMP16,ROR2,TNFRSF11B,PAX5,PCSK5,PDGFRA,PDGFRB,VIT,PHEX,PRRX1,PTGER4,PTHLH,PTPN6,PTPRC,RBP4,…
15_Member	GO Biological Processes	GO:0001501	skeletal system development	-29.6992	-27.2182	123/529	176,249,633,650,654,655,860,861,1009,1116,1240,1277,1278,1281,1290,1291,1292,1293,1294,1298,1300,1303,1305,1310,1311,1404,1462,1490,1690,1745,1746,2200,2201,2202,2247,2268,2296,2303,2313,2662,2697,2702,2736,3212,3491,3696,4015,4017,4060,4188,4256,4318,4322,4325,4920,4982,5079,5125,5156,5159,5212,5251,5396,5734,5744,5777,5788,5950,6422,6423,6424,6664,6781,6899,6913,6935,7010,7040,7043,7045,7066,70…	ACAN,ALPL,BGN,BMP2,BMP6,BMP7,RUNX2,RUNX1,CDH11,CHI3L1,CMKLR1,COL1A1,COL1A2,COL3A1,COL5A2,COL6A1,COL6A2,COL6A3,COL7A1,COL9A2,COL10A1,COL12A1,COL13A1,COL19A1,COMP,HAPLN1,VCAN,CCN2,COCH,DLX1,DLX2,FBN1,FBN2,EFEMP1,FGF2,FGR,FOXC1,FOXC2,FLI1,GDF10,GJA1,GJA5,GLI2,HOXB2,CCN1,ITGB8,LOX,LOXL2,LUM,MDFI,MGP,MMP9,MMP13,MMP16,ROR2,TNFRSF11B,PAX5,PCSK5,PDGFRA,PDGFRB,VIT,PHEX,PRRX1,PTGER4,PTHLH,PTPN6,PTPRC,RBP4,…
15_Member	GO Biological Processes	GO:0060348	bone development	-16.3872	-14.3794	57/219	249,633,650,654,860,1277,1291,1292,1293,1294,1303,1305,1311,1690,2200,2296,2313,2697,4015,4322,4325,5212,5251,5734,5777,5788,6423,6424,6781,7010,7043,7066,7291,7305,8111,8600,8840,9249,10234,10507,10859,23213,23508,26585,51435,51738,55959,56034,56975,59341,124976,140947,144347,158326,338773,340706,497189	ALPL,BGN,BMP2,BMP6,RUNX2,COL1A1,COL6A1,COL6A2,COL6A3,COL7A1,COL12A1,COL13A1,COMP,COCH,FBN1,FOXC1,FLI1,GJA1,LOX,MMP13,MMP16,VIT,PHEX,PTGER4,PTPN6,PTPRC,SFRP2,SFRP4,STC1,TEK,TGFB3,THPO,TWIST1,TYROBP,GPR68,TNFSF11,CCN4,DHRS3,LRRC17,SEMA4D,LILRB1,SULF1,TTC9,GREM1,SCARA3,GHRL,SULF2,PDGFC,FAM20C,TRPV4,SPNS2,DCANP1,RFLNA,FREM1,TMEM119,VWA2,TIFAB
15_Member	GO Biological Processes	GO:0061448	connective tissue development	-16.0407	-14.0426	65/278	176,633,650,654,655,860,861,1116,1277,1289,1291,1292,1293,1294,1303,1311,1396,1435,1490,1690,1746,2202,2247,2303,2736,3491,3696,4015,4017,4060,4256,4322,4920,5154,5155,5159,5212,5396,5744,6097,6423,6653,6781,6935,7040,7045,7076,7227,7474,7477,8538,8840,9464,23213,26585,51435,51738,55959,59341,81029,81792,130497,140606,144347,340706	ACAN,BGN,BMP2,BMP6,BMP7,RUNX2,RUNX1,CHI3L1,COL1A1,COL5A1,COL6A1,COL6A2,COL6A3,COL7A1,COL12A1,COMP,CRIP1,CSF1,CCN2,COCH,DLX2,EFEMP1,FGF2,FOXC2,GLI2,CCN1,ITGB8,LOX,LOXL2,LUM,MGP,MMP13,ROR2,PDGFA,PDGFB,PDGFRB,VIT,PRRX1,PTHLH,RORC,SFRP2,SORL1,STC1,ZEB1,TGFB1,TGFBI,TIMP1,TRPS1,WNT5A,WNT7B,BARX2,CCN4,HAND2,SULF1,GREM1,SCARA3,GHRL,SULF2,TRPV4,WNT5B,ADAMTS12,OSR1,SELENOM,RFLNA,VWA2
15_Member	GO Biological Processes	GO:0051216	cartilage development	-15.1229	-13.1618	54/212	176,633,650,654,655,860,861,1116,1277,1291,1292,1293,1294,1303,1311,1490,1690,1746,2202,2247,2736,3491,3696,4017,4060,4256,4322,4920,5212,5396,5744,6423,6781,6935,7040,7045,7076,7227,7474,7477,8538,8840,9464,23213,26585,51435,51738,55959,59341,81029,81792,130497,144347,340706	ACAN,BGN,BMP2,BMP6,BMP7,RUNX2,RUNX1,CHI3L1,COL1A1,COL6A1,COL6A2,COL6A3,COL7A1,COL12A1,COMP,CCN2,COCH,DLX2,EFEMP1,FGF2,GLI2,CCN1,ITGB8,LOXL2,LUM,MGP,MMP13,ROR2,VIT,PRRX1,PTHLH,SFRP2,STC1,ZEB1,TGFB1,TGFBI,TIMP1,TRPS1,WNT5A,WNT7B,BARX2,CCN4,HAND2,SULF1,GREM1,SCARA3,GHRL,SULF2,TRPV4,WNT5B,ADAMTS12,OSR1,RFLNA,VWA2
15_Member	GO Biological Processes	GO:0048705	skeletal system morphogenesis	-12.7102	-10.8705	54/240	176,249,654,655,860,1277,1291,1292,1293,1294,1303,1305,1311,1490,1690,1746,2201,2268,2296,2303,3212,4188,4256,4322,4325,4920,5079,5156,5159,5212,5396,6422,6423,6424,6664,6781,6899,6913,6935,7010,7043,7291,8538,9249,26585,51435,59341,130497,140947,144347,158326,338773,340706,497189	ACAN,ALPL,BMP6,BMP7,RUNX2,COL1A1,COL6A1,COL6A2,COL6A3,COL7A1,COL12A1,COL13A1,COMP,CCN2,COCH,DLX2,FBN2,FGR,FOXC1,FOXC2,HOXB2,MDFI,MGP,MMP13,MMP16,ROR2,PAX5,PDGFRA,PDGFRB,VIT,PRRX1,SFRP1,SFRP2,SFRP4,SOX11,STC1,TBX1,TBX15,ZEB1,TEK,TGFB3,TWIST1,BARX2,DHRS3,GREM1,SCARA3,TRPV4,OSR1,DCANP1,RFLNA,FREM1,TMEM119,VWA2,TIFAB
15_Member	GO Biological Processes	GO:0060349	bone morphogenesis	-9.49174	-7.84131	30/110	249,654,860,1277,1291,1292,1293,1294,1303,1305,1311,1690,2296,4322,4325,5212,6423,6424,6781,7010,7043,7291,9249,51435,59341,140947,158326,338773,340706,497189	ALPL,BMP6,RUNX2,COL1A1,COL6A1,COL6A2,COL6A3,COL7A1,COL12A1,COL13A1,COMP,COCH,FOXC1,MMP13,MMP16,VIT,SFRP2,SFRP4,STC1,TEK,TGFB3,TWIST1,DHRS3,SCARA3,TRPV4,DCANP1,FREM1,TMEM119,VWA2,TIFAB
15_Member	GO Biological Processes	GO:0002062	chondrocyte differentiation	-9.40382	-7.76282	32/124	176,650,654,860,861,1291,1292,1293,1294,1303,1311,1490,1690,2202,2736,4017,5212,5744,6423,7040,7045,7227,8840,23213,26585,51435,55959,81029,81792,130497,144347,340706	ACAN,BMP2,BMP6,RUNX2,RUNX1,COL6A1,COL6A2,COL6A3,COL7A1,COL12A1,COMP,CCN2,COCH,EFEMP1,GLI2,LOXL2,VIT,PTHLH,SFRP2,TGFB1,TGFBI,TRPS1,CCN4,SULF1,GREM1,SCARA3,SULF2,WNT5B,ADAMTS12,OSR1,RFLNA,VWA2
15_Member	GO Biological Processes	GO:0060350	endochondral bone morphogenesis	-8.39429	-6.81414	22/70	249,654,860,1277,1291,1292,1293,1294,1303,1305,1311,1690,2296,4322,4325,5212,6781,7010,51435,59341,338773,340706	ALPL,BMP6,RUNX2,COL1A1,COL6A1,COL6A2,COL6A3,COL7A1,COL12A1,COL13A1,COMP,COCH,FOXC1,MMP13,MMP16,VIT,STC1,TEK,SCARA3,TRPV4,TMEM119,VWA2
15_Member	GO Biological Processes	GO:0002063	chondrocyte development	-7.50228	-5.99835	17/48	176,860,1291,1292,1293,1294,1303,1311,1690,5212,5744,6423,23213,51435,55959,144347,340706	ACAN,RUNX2,COL6A1,COL6A2,COL6A3,COL7A1,COL12A1,COMP,COCH,VIT,PTHLH,SFRP2,SULF1,SCARA3,SULF2,RFLNA,VWA2
15_Member	GO Biological Processes	GO:0003422	growth plate cartilage morphogenesis	-6.86119	-5.40246	10/18	1291,1292,1293,1294,1303,1690,5212,6781,51435,340706	COL6A1,COL6A2,COL6A3,COL7A1,COL12A1,COCH,VIT,STC1,SCARA3,VWA2
15_Member	GO Biological Processes	GO:0060536	cartilage morphogenesis	-6.52371	-5.08778	12/28	1291,1292,1293,1294,1303,1690,5212,6781,7477,9464,51435,340706	COL6A1,COL6A2,COL6A3,COL7A1,COL12A1,COCH,VIT,STC1,WNT7B,HAND2,SCARA3,VWA2
15_Member	GO Biological Processes	GO:0003429	growth plate cartilage chondrocyte morphogenesis	-5.98709	-4.59299	9/17	1291,1292,1293,1294,1303,1690,5212,51435,340706	COL6A1,COL6A2,COL6A3,COL7A1,COL12A1,COCH,VIT,SCARA3,VWA2
15_Member	GO Biological Processes	GO:0003414	chondrocyte morphogenesis involved in endochondral bone morphogenesis	-5.98709	-4.59299	9/17	1291,1292,1293,1294,1303,1690,5212,51435,340706	COL6A1,COL6A2,COL6A3,COL7A1,COL12A1,COCH,VIT,SCARA3,VWA2
15_Member	GO Biological Processes	GO:0090171	chondrocyte morphogenesis	-5.98709	-4.59299	9/17	1291,1292,1293,1294,1303,1690,5212,51435,340706	COL6A1,COL6A2,COL6A3,COL7A1,COL12A1,COCH,VIT,SCARA3,VWA2
15_Member	GO Biological Processes	GO:0060351	cartilage development involved in endochondral bone morphogenesis	-5.64194	-4.27889	14/44	1277,1291,1292,1293,1294,1303,1311,1690,4322,5212,6781,51435,59341,340706	COL1A1,COL6A1,COL6A2,COL6A3,COL7A1,COL12A1,COMP,COCH,MMP13,VIT,STC1,SCARA3,TRPV4,VWA2
15_Member	GO Biological Processes	GO:0003417	growth plate cartilage development	-5.61045	-4.25406	12/33	1291,1292,1293,1294,1303,1311,1690,4322,5212,6781,51435,340706	COL6A1,COL6A2,COL6A3,COL7A1,COL12A1,COMP,COCH,MMP13,VIT,STC1,SCARA3,VWA2
15_Member	GO Biological Processes	GO:0048589	developmental growth	-5.37591	-4.04225	84/680	153,301,374,627,1134,1291,1292,1293,1294,1303,1311,1382,1435,1690,1901,2069,2246,2247,2252,2296,2303,2307,2596,2625,2697,2736,3059,3371,3676,4131,4322,4886,4897,4916,5159,5212,5618,5764,5806,5950,5999,6387,6422,6423,6506,6586,6781,6857,6910,7472,7474,7477,7852,7869,8291,8829,9353,10371,10409,10501,10507,10631,23025,23414,23767,26011,26999,51316,51435,51738,51760,54440,56920,57502,57611,57817,6422…	ADRB1,ANXA1,AREG,BDNF,CHRNA1,COL6A1,COL6A2,COL6A3,COL7A1,COL12A1,COMP,CRABP2,CSF1,COCH,S1PR1,EREG,FGF1,FGF2,FGF7,FOXC1,FOXC2,FOXS1,GAP43,GATA3,GJA1,GLI2,HCLS1,TNC,ITGA4,MAP1B,MMP13,NPY1R,NRCAM,NTRK3,PDGFRB,VIT,PRLR,PTN,PTX3,RBP4,RGS4,CXCL12,SFRP1,SFRP2,SLC1A2,SLIT3,STC1,SYT1,TBX5,WNT2,WNT5A,WNT7B,CXCR4,SEMA3B,DYSF,NRP1,SLIT2,SEMA3A,BASP1,SEMA6B,SEMA4D,POSTN,UNC13A,ZFPM2,FLRT3,TENM4,CYFIP2,PLAC8,S…
15_Member	GO Biological Processes	GO:0003418	growth plate cartilage chondrocyte differentiation	-4.64038	-3.38841	9/23	1291,1292,1293,1294,1303,1690,5212,51435,340706	COL6A1,COL6A2,COL6A3,COL7A1,COL12A1,COCH,VIT,SCARA3,VWA2
15_Member	GO Biological Processes	GO:0003433	chondrocyte development involved in endochondral bone morphogenesis	-4.64038	-3.38841	9/23	1291,1292,1293,1294,1303,1690,5212,51435,340706	COL6A1,COL6A2,COL6A3,COL7A1,COL12A1,COCH,VIT,SCARA3,VWA2
15_Member	GO Biological Processes	GO:0003416	endochondral bone growth	-4.50777	-3.26809	12/41	1291,1292,1293,1294,1303,1311,1690,4322,5212,6781,51435,340706	COL6A1,COL6A2,COL6A3,COL7A1,COL12A1,COMP,COCH,MMP13,VIT,STC1,SCARA3,VWA2
15_Member	GO Biological Processes	GO:0098868	bone growth	-4.06856	-2.87393	12/45	1291,1292,1293,1294,1303,1311,1690,4322,5212,6781,51435,340706	COL6A1,COL6A2,COL6A3,COL7A1,COL12A1,COMP,COCH,MMP13,VIT,STC1,SCARA3,VWA2
15_Member	GO Biological Processes	GO:0035265	organ growth	-3.87867	-2.70738	31/204	1291,1292,1293,1294,1303,1311,1690,1901,2247,2252,2296,2303,2697,4322,5159,5212,5618,5950,5999,6781,6910,7472,10409,23414,26011,51435,54440,57502,57817,65009,340706	COL6A1,COL6A2,COL6A3,COL7A1,COL12A1,COMP,COCH,S1PR1,FGF2,FGF7,FOXC1,FOXC2,GJA1,MMP13,PDGFRB,VIT,PRLR,RBP4,RGS4,STC1,TBX5,WNT2,BASP1,ZFPM2,TENM4,SCARA3,SASH3,NLGN4X,HAMP,NDRG4,VWA2
15_Member	GO Biological Processes	GO:0003413	chondrocyte differentiation involved in endochondral bone morphogenesis	-3.73099	-2.57468	9/29	1291,1292,1293,1294,1303,1690,5212,51435,340706	COL6A1,COL6A2,COL6A3,COL7A1,COL12A1,COCH,VIT,SCARA3,VWA2
16_Summary	GO Biological Processes	GO:0043410	positive regulation of MAPK cascade	-29.0113	-26.5419	125/552	101,134,150,246,284,650,728,920,939,958,959,972,1000,1116,1230,1236,1436,1490,1880,1902,1908,1956,2150,2185,2213,2246,2247,2322,2357,2358,3082,3084,3486,3487,3553,3569,3589,3656,3672,3965,3976,4889,4916,4920,5008,5031,5154,5155,5156,5159,5294,5320,5322,5345,5788,6288,6347,6351,6352,6355,6357,6363,6366,6367,6375,6846,6850,6899,7010,7039,7040,7043,7057,7066,7099,7124,7185,7474,7477,7852,8325,8600,8…	ADAM8,ADORA1,ADRA2A,ALOX15,ANGPT1,BMP2,C5AR1,CD4,CD27,CD40,CD40LG,CD74,CDH2,CHI3L1,CCR1,CCR7,CSF1R,CCN2,GPR183,LPAR1,EDN3,EGFR,F2RL1,PTK2B,FCGR2B,FGF1,FGF2,FLT3,FPR1,FPR2,HGF,NRG1,IGFBP3,IGFBP4,IL1B,IL6,IL11,IRAK2,ITGA1,LGALS9,LIF,NPY5R,NTRK3,ROR2,OSM,P2RY6,PDGFA,PDGFB,PDGFRA,PDGFRB,PIK3CG,PLA2G2A,PLA2G5,SERPINF2,PTPRC,SAA1,CCL2,CCL4,CCL5,CCL8,CCL13,CCL19,CCL21,CCL22,XCL1,XCL2,SYK,TBX1,TEK,TGFA,T…
16_Member	GO Biological Processes	GO:0043410	positive regulation of MAPK cascade	-29.0113	-26.5419	125/552	101,134,150,246,284,650,728,920,939,958,959,972,1000,1116,1230,1236,1436,1490,1880,1902,1908,1956,2150,2185,2213,2246,2247,2322,2357,2358,3082,3084,3486,3487,3553,3569,3589,3656,3672,3965,3976,4889,4916,4920,5008,5031,5154,5155,5156,5159,5294,5320,5322,5345,5788,6288,6347,6351,6352,6355,6357,6363,6366,6367,6375,6846,6850,6899,7010,7039,7040,7043,7057,7066,7099,7124,7185,7474,7477,7852,8325,8600,8…	ADAM8,ADORA1,ADRA2A,ALOX15,ANGPT1,BMP2,C5AR1,CD4,CD27,CD40,CD40LG,CD74,CDH2,CHI3L1,CCR1,CCR7,CSF1R,CCN2,GPR183,LPAR1,EDN3,EGFR,F2RL1,PTK2B,FCGR2B,FGF1,FGF2,FLT3,FPR1,FPR2,HGF,NRG1,IGFBP3,IGFBP4,IL1B,IL6,IL11,IRAK2,ITGA1,LGALS9,LIF,NPY5R,NTRK3,ROR2,OSM,P2RY6,PDGFA,PDGFB,PDGFRA,PDGFRB,PIK3CG,PLA2G2A,PLA2G5,SERPINF2,PTPRC,SAA1,CCL2,CCL4,CCL5,CCL8,CCL13,CCL19,CCL21,CCL22,XCL1,XCL2,SYK,TBX1,TEK,TGFA,T…
16_Member	GO Biological Processes	GO:0043408	regulation of MAPK cascade	-28.2568	-25.8203	150/754	101,134,150,246,284,650,655,728,920,939,958,959,972,1000,1116,1230,1236,1436,1490,1843,1880,1902,1908,1956,2048,2122,2150,2185,2213,2246,2247,2322,2357,2358,2633,3082,3084,3397,3486,3487,3491,3553,3569,3589,3656,3672,3965,3976,4067,4889,4916,4920,5008,5031,5154,5155,5156,5159,5294,5320,5322,5345,5777,5788,5999,6288,6347,6351,6352,6355,6357,6363,6366,6367,6375,6422,6423,6653,6846,6850,6899,7010,70…	ADAM8,ADORA1,ADRA2A,ALOX15,ANGPT1,BMP2,BMP7,C5AR1,CD4,CD27,CD40,CD40LG,CD74,CDH2,CHI3L1,CCR1,CCR7,CSF1R,CCN2,DUSP1,GPR183,LPAR1,EDN3,EGFR,EPHB2,MECOM,F2RL1,PTK2B,FCGR2B,FGF1,FGF2,FLT3,FPR1,FPR2,GBP1,HGF,NRG1,ID1,IGFBP3,IGFBP4,CCN1,IL1B,IL6,IL11,IRAK2,ITGA1,LGALS9,LIF,LYN,NPY5R,NTRK3,ROR2,OSM,P2RY6,PDGFA,PDGFB,PDGFRA,PDGFRB,PIK3CG,PLA2G2A,PLA2G5,SERPINF2,PTPN6,PTPRC,RGS4,SAA1,CCL2,CCL4,CCL5,CCL8,C…
16_Member	GO Biological Processes	GO:0070372	regulation of ERK1 and ERK2 cascade	-22.6911	-20.4614	80/308	246,284,650,728,920,972,1116,1230,1236,1436,1490,1843,1880,1956,2048,2150,2185,2247,2358,2633,3491,3553,3965,3976,4067,4889,4916,4920,5031,5154,5155,5156,5159,5320,5322,5345,5777,5788,6347,6351,6352,6355,6357,6363,6366,6367,6375,6846,6850,7010,7040,7066,7099,7124,8600,8685,8792,8829,9290,9464,10125,11117,26191,27202,54206,54209,55450,55584,56034,57007,59341,64127,65009,84868,151306,152007,168667,…	ALOX15,ANGPT1,BMP2,C5AR1,CD4,CD74,CHI3L1,CCR1,CCR7,CSF1R,CCN2,DUSP1,GPR183,EGFR,EPHB2,F2RL1,PTK2B,FGF2,FPR2,GBP1,CCN1,IL1B,LGALS9,LIF,LYN,NPY5R,NTRK3,ROR2,P2RY6,PDGFA,PDGFB,PDGFRA,PDGFRB,PLA2G2A,PLA2G5,SERPINF2,PTPN6,PTPRC,CCL2,CCL4,CCL5,CCL8,CCL13,CCL19,CCL21,CCL22,XCL1,XCL2,SYK,TEK,TGFB1,THPO,TLR4,TNF,TNFSF11,MARCO,TNFRSF11A,NRP1,GPR55,HAND2,RASGRP1,EMILIN1,PTPN22,C5AR2,ERRFI1,TREM2,CAMK2N1,CHR…
16_Member	GO Biological Processes	GO:0070374	positive regulation of ERK1 and ERK2 cascade	-22.6754	-20.4489	66/219	246,284,650,728,920,972,1116,1230,1236,1436,1490,1880,1956,2150,2185,2247,2358,3965,4889,4916,4920,5031,5154,5155,5156,5159,5320,5322,5345,5788,6347,6351,6352,6355,6357,6363,6366,6367,6375,6846,7010,7040,7066,7099,7124,8600,8685,8792,8829,9290,9464,10125,26191,27202,54209,56034,57007,59341,64127,65009,84868,151306,152007,168667,255743,388121	ALOX15,ANGPT1,BMP2,C5AR1,CD4,CD74,CHI3L1,CCR1,CCR7,CSF1R,CCN2,GPR183,EGFR,F2RL1,PTK2B,FGF2,FPR2,LGALS9,NPY5R,NTRK3,ROR2,P2RY6,PDGFA,PDGFB,PDGFRA,PDGFRB,PLA2G2A,PLA2G5,SERPINF2,PTPRC,CCL2,CCL4,CCL5,CCL8,CCL13,CCL19,CCL21,CCL22,XCL1,XCL2,TEK,TGFB1,THPO,TLR4,TNF,TNFSF11,MARCO,TNFRSF11A,NRP1,GPR55,HAND2,RASGRP1,PTPN22,C5AR2,TREM2,PDGFC,ACKR3,TRPV4,NOD2,NDRG4,HAVCR2,GPBAR1,GLIPR2,BMPER,NPNT,TNFAIP8L3
16_Member	GO Biological Processes	GO:0033674	positive regulation of kinase activity	-21.9928	-19.7855	120/613	101,113,134,150,284,558,627,650,728,894,920,930,958,959,972,1116,1191,1236,1435,1436,1600,1636,1741,1902,1908,1956,2041,2042,2048,2049,2051,2069,2185,2209,2246,2247,2268,2322,2357,2358,3071,3082,3084,3458,3491,3553,3606,3656,3672,3690,3937,4058,4067,4916,4920,5154,5155,5156,5159,5294,5618,5649,5788,6288,6352,6363,6366,6850,7010,7039,7040,7043,7057,7099,7124,7424,7474,7477,7852,8115,8325,8600,8651…	ADAM8,ADCY7,ADORA1,ADRA2A,ANGPT1,AXL,BDNF,BMP2,C5AR1,CCND2,CD4,CD19,CD40,CD40LG,CD74,CHI3L1,CLU,CCR7,CSF1,CSF1R,DAB1,ACE,DLG3,LPAR1,EDN3,EGFR,EPHA1,EPHA3,EPHB2,EPHB3,EPHB6,EREG,PTK2B,FCGR1A,FGF1,FGF2,FGR,FLT3,FPR1,FPR2,NCKAP1L,HGF,NRG1,IFNG,CCN1,IL1B,IL18,IRAK2,ITGA1,ITGB3,LCP2,LTK,LYN,NTRK3,ROR2,PDGFA,PDGFB,PDGFRA,PDGFRB,PIK3CG,PRLR,RELN,PTPRC,SAA1,CCL5,CCL19,CCL21,SYK,TEK,TGFA,TGFB1,TGFB3,THBS1…
16_Member	GO Biological Processes	GO:0070371	ERK1 and ERK2 cascade	-21.4439	-19.261	81/328	246,284,650,728,920,972,1116,1230,1236,1436,1490,1843,1880,1956,2048,2150,2185,2247,2358,2633,3491,3553,3965,3976,4067,4889,4916,4920,5031,5154,5155,5156,5159,5320,5322,5345,5734,5777,5788,6347,6351,6352,6355,6357,6363,6366,6367,6375,6846,6850,7010,7040,7066,7099,7124,8600,8685,8792,8829,9290,9464,10125,11117,26191,27202,54206,54209,55450,55584,56034,57007,59341,64127,65009,84868,151306,152007,16…	ALOX15,ANGPT1,BMP2,C5AR1,CD4,CD74,CHI3L1,CCR1,CCR7,CSF1R,CCN2,DUSP1,GPR183,EGFR,EPHB2,F2RL1,PTK2B,FGF2,FPR2,GBP1,CCN1,IL1B,LGALS9,LIF,LYN,NPY5R,NTRK3,ROR2,P2RY6,PDGFA,PDGFB,PDGFRA,PDGFRB,PLA2G2A,PLA2G5,SERPINF2,PTGER4,PTPN6,PTPRC,CCL2,CCL4,CCL5,CCL8,CCL13,CCL19,CCL21,CCL22,XCL1,XCL2,SYK,TEK,TGFB1,THPO,TLR4,TNF,TNFSF11,MARCO,TNFRSF11A,NRP1,GPR55,HAND2,RASGRP1,EMILIN1,PTPN22,C5AR2,ERRFI1,TREM2,CAMK…
16_Member	GO Biological Processes	GO:0051347	positive regulation of transferase activity	-20.238	-18.0918	126/692	101,113,134,150,284,558,627,650,728,894,920,930,958,959,972,1116,1191,1236,1435,1436,1600,1636,1741,1902,1908,1956,2041,2042,2048,2049,2051,2069,2185,2209,2246,2247,2268,2322,2357,2358,3071,3082,3084,3458,3491,3553,3606,3656,3672,3690,3937,4058,4067,4916,4920,5154,5155,5156,5159,5294,5588,5618,5649,5788,5920,6288,6352,6363,6366,6653,6850,7010,7039,7040,7043,7057,7099,7124,7424,7474,7477,7852,8115…	ADAM8,ADCY7,ADORA1,ADRA2A,ANGPT1,AXL,BDNF,BMP2,C5AR1,CCND2,CD4,CD19,CD40,CD40LG,CD74,CHI3L1,CLU,CCR7,CSF1,CSF1R,DAB1,ACE,DLG3,LPAR1,EDN3,EGFR,EPHA1,EPHA3,EPHB2,EPHB3,EPHB6,EREG,PTK2B,FCGR1A,FGF1,FGF2,FGR,FLT3,FPR1,FPR2,NCKAP1L,HGF,NRG1,IFNG,CCN1,IL1B,IL18,IRAK2,ITGA1,ITGB3,LCP2,LTK,LYN,NTRK3,ROR2,PDGFA,PDGFB,PDGFRA,PDGFRB,PIK3CG,PRKCQ,PRLR,RELN,PTPRC,PLAAT4,SAA1,CCL5,CCL19,CCL21,SORL1,SYK,TEK,TGF…
16_Member	GO Biological Processes	GO:0045860	positive regulation of protein kinase activity	-19.5567	-17.4369	106/540	101,113,134,150,284,627,650,728,894,920,958,959,972,1116,1191,1236,1435,1436,1600,1636,1741,1902,1908,1956,2069,2185,2209,2246,2247,2322,2357,3071,3082,3084,3458,3491,3553,3606,3656,3672,3690,3937,4916,4920,5154,5155,5159,5294,5618,5649,5788,6288,6352,6363,6366,6850,7039,7040,7043,7057,7099,7124,7424,7474,7477,7852,8115,8325,8600,8651,8792,8797,10125,10178,10912,11035,11184,11211,11314,22943,2353…	ADAM8,ADCY7,ADORA1,ADRA2A,ANGPT1,BDNF,BMP2,C5AR1,CCND2,CD4,CD40,CD40LG,CD74,CHI3L1,CLU,CCR7,CSF1,CSF1R,DAB1,ACE,DLG3,LPAR1,EDN3,EGFR,EREG,PTK2B,FCGR1A,FGF1,FGF2,FLT3,FPR1,NCKAP1L,HGF,NRG1,IFNG,CCN1,IL1B,IL18,IRAK2,ITGA1,ITGB3,LCP2,NTRK3,ROR2,PDGFA,PDGFB,PDGFRB,PIK3CG,PRLR,RELN,PTPRC,SAA1,CCL5,CCL19,CCL21,SYK,TGFA,TGFB1,TGFB3,THBS1,TLR4,TNF,VEGFC,WNT5A,WNT7B,CXCR4,TCL1A,FZD8,TNFSF11,SOCS1,TNFRSF11…
16_Member	GO Biological Processes	GO:0043405	regulation of MAP kinase activity	-17.1445	-15.1038	76/344	101,134,150,650,655,728,958,959,972,1843,1902,1908,1956,2048,2185,2246,2247,2322,2357,3082,3084,3553,3656,3672,4067,4916,4920,5154,5155,5159,5294,5777,5788,5999,6288,6363,6422,6423,6653,6850,7039,7040,7043,7057,7099,7124,7345,7474,7477,7852,8325,8600,8792,10125,10178,10912,11184,11211,11213,11314,22943,23533,26191,51196,51738,54106,54900,54923,55765,56034,64127,146850,203447,221472,399473,1001339…	ADAM8,ADORA1,ADRA2A,BMP2,BMP7,C5AR1,CD40,CD40LG,CD74,DUSP1,LPAR1,EDN3,EGFR,EPHB2,PTK2B,FGF1,FGF2,FLT3,FPR1,HGF,NRG1,IL1B,IRAK2,ITGA1,LYN,NTRK3,ROR2,PDGFA,PDGFB,PDGFRB,PIK3CG,PTPN6,PTPRC,RGS4,SAA1,CCL19,SFRP1,SFRP2,SORL1,SYK,TGFA,TGFB1,TGFB3,THBS1,TLR4,TNF,UCHL1,WNT5A,WNT7B,CXCR4,FZD8,TNFSF11,TNFRSF11A,RASGRP1,TENM1,GADD45G,MAP4K1,FZD10,IRAK3,CD300A,DKK1,PIK3R5,PTPN22,PLCE1,GHRL,TLR9,LAX1,LIME1,IN…
16_Member	GO Biological Processes	GO:0043406	positive regulation of MAP kinase activity	-14.3368	-12.4227	60/263	101,134,150,650,728,958,959,972,1902,1908,1956,2185,2246,2247,2322,2357,3082,3084,3553,3656,3672,4916,4920,5154,5155,5159,5294,5788,6288,6363,6850,7039,7040,7043,7057,7099,7124,7474,7477,7852,8325,8600,8792,10125,10178,10912,11184,11211,22943,23533,51196,51738,54106,55765,56034,64127,146850,203447,221472,100133941	ADAM8,ADORA1,ADRA2A,BMP2,C5AR1,CD40,CD40LG,CD74,LPAR1,EDN3,EGFR,PTK2B,FGF1,FGF2,FLT3,FPR1,HGF,NRG1,IL1B,IRAK2,ITGA1,NTRK3,ROR2,PDGFA,PDGFB,PDGFRB,PIK3CG,PTPRC,SAA1,CCL19,SYK,TGFA,TGFB1,TGFB3,THBS1,TLR4,TNF,WNT5A,WNT7B,CXCR4,FZD8,TNFSF11,TNFRSF11A,RASGRP1,TENM1,GADD45G,MAP4K1,FZD10,DKK1,PIK3R5,PLCE1,GHRL,TLR9,INAVA,PDGFC,NOD2,PIK3R6,NRK,FGD2,CD24
16_Member	GO Biological Processes	GO:0071902	positive regulation of protein serine/threonine kinase activity	-12.9587	-11.1068	68/343	101,134,150,650,728,894,958,959,972,1436,1902,1908,1956,2185,2246,2247,2322,2357,3082,3084,3458,3553,3656,3672,4916,4920,5154,5155,5159,5294,5788,6288,6363,6850,7039,7040,7043,7057,7099,7124,7474,7477,7852,8115,8325,8600,8792,10125,10178,10912,11184,11211,22943,23533,51196,51738,54106,54757,55765,56034,56892,57214,64127,79668,146850,203447,221472,100133941	ADAM8,ADORA1,ADRA2A,BMP2,C5AR1,CCND2,CD40,CD40LG,CD74,CSF1R,LPAR1,EDN3,EGFR,PTK2B,FGF1,FGF2,FLT3,FPR1,HGF,NRG1,IFNG,IL1B,IRAK2,ITGA1,NTRK3,ROR2,PDGFA,PDGFB,PDGFRB,PIK3CG,PTPRC,SAA1,CCL19,SYK,TGFA,TGFB1,TGFB3,THBS1,TLR4,TNF,WNT5A,WNT7B,CXCR4,TCL1A,FZD8,TNFSF11,TNFRSF11A,RASGRP1,TENM1,GADD45G,MAP4K1,FZD10,DKK1,PIK3R5,PLCE1,GHRL,TLR9,FAM20A,INAVA,PDGFC,TCIM,CEMIP,NOD2,PARP8,PIK3R6,NRK,FGD2,CD24
16_Member	GO Biological Processes	GO:0071900	regulation of protein serine/threonine kinase activity	-12.8278	-10.9826	90/528	101,134,150,650,655,728,894,958,959,972,1050,1436,1843,1902,1908,1956,2048,2185,2246,2247,2322,2357,3082,3084,3087,3458,3553,3627,3656,3672,4067,4916,4920,5154,5155,5159,5294,5569,5777,5788,5999,6288,6363,6422,6423,6546,6653,6850,7039,7040,7043,7057,7070,7099,7124,7345,7474,7477,7852,8115,8325,8600,8792,10125,10178,10912,11184,11211,11213,11314,22943,23533,26191,51196,51738,54106,54757,54900,5492…	ADAM8,ADORA1,ADRA2A,BMP2,BMP7,C5AR1,CCND2,CD40,CD40LG,CD74,CEBPA,CSF1R,DUSP1,LPAR1,EDN3,EGFR,EPHB2,PTK2B,FGF1,FGF2,FLT3,FPR1,HGF,NRG1,HHEX,IFNG,IL1B,CXCL10,IRAK2,ITGA1,LYN,NTRK3,ROR2,PDGFA,PDGFB,PDGFRB,PIK3CG,PKIA,PTPN6,PTPRC,RGS4,SAA1,CCL19,SFRP1,SFRP2,SLC8A1,SORL1,SYK,TGFA,TGFB1,TGFB3,THBS1,THY1,TLR4,TNF,UCHL1,WNT5A,WNT7B,CXCR4,TCL1A,FZD8,TNFSF11,TNFRSF11A,RASGRP1,TENM1,GADD45G,MAP4K1,FZD10,IRA…
16_Member	GO Biological Processes	GO:0046330	positive regulation of JNK cascade	-10.7372	-8.99756	36/137	939,959,1236,1490,2150,2185,2213,3553,4920,5345,6363,6366,6850,7099,7124,7185,7474,7477,8325,8600,8792,10125,10371,10912,11184,11211,22943,51384,54106,59341,64127,64170,203447,221472,344558,653361	CD27,CD40LG,CCR7,CCN2,F2RL1,PTK2B,FCGR2B,IL1B,ROR2,SERPINF2,CCL19,CCL21,SYK,TLR4,TNF,TRAF1,WNT5A,WNT7B,FZD8,TNFSF11,TNFRSF11A,RASGRP1,SEMA3A,GADD45G,MAP4K1,FZD10,DKK1,WNT16,TLR9,TRPV4,NOD2,CARD9,NRK,FGD2,SH3RF3,NCF1
16_Member	GO Biological Processes	GO:0070304	positive regulation of stress-activated protein kinase signaling cascade	-10.1427	-8.44078	40/171	650,939,959,1236,1490,2150,2185,2213,3553,4067,4920,5345,6363,6366,6850,7099,7124,7185,7474,7477,8325,8600,8792,9464,10125,10371,10912,11184,11211,22943,51384,54106,55765,59341,64127,64170,203447,221472,344558,653361	BMP2,CD27,CD40LG,CCR7,CCN2,F2RL1,PTK2B,FCGR2B,IL1B,LYN,ROR2,SERPINF2,CCL19,CCL21,SYK,TLR4,TNF,TRAF1,WNT5A,WNT7B,FZD8,TNFSF11,TNFRSF11A,HAND2,RASGRP1,SEMA3A,GADD45G,MAP4K1,FZD10,DKK1,WNT16,TLR9,INAVA,TRPV4,NOD2,CARD9,NRK,FGD2,SH3RF3,NCF1
16_Member	GO Biological Processes	GO:0070302	regulation of stress-activated protein kinase signaling cascade	-9.86113	-8.18388	49/242	650,939,959,1236,1490,1843,1956,2122,2150,2185,2213,3082,3553,3965,4067,4920,5345,6363,6366,6422,6423,6850,7099,7124,7185,7474,7477,8325,8600,8792,9464,10125,10371,10912,11184,11211,22943,26191,26585,51384,54106,55765,59341,64127,64170,203447,221472,344558,653361	BMP2,CD27,CD40LG,CCR7,CCN2,DUSP1,EGFR,MECOM,F2RL1,PTK2B,FCGR2B,HGF,IL1B,LGALS9,LYN,ROR2,SERPINF2,CCL19,CCL21,SFRP1,SFRP2,SYK,TLR4,TNF,TRAF1,WNT5A,WNT7B,FZD8,TNFSF11,TNFRSF11A,HAND2,RASGRP1,SEMA3A,GADD45G,MAP4K1,FZD10,DKK1,PTPN22,GREM1,WNT16,TLR9,INAVA,TRPV4,NOD2,CARD9,NRK,FGD2,SH3RF3,NCF1
16_Member	GO Biological Processes	GO:0007254	JNK cascade	-9.7429	-8.07658	45/213	939,959,1236,1490,1956,2122,2150,2185,2213,3553,3656,4920,5345,5734,6363,6366,6422,6423,6850,7099,7124,7185,7474,7477,8325,8600,8792,9459,10044,10125,10371,10912,11184,11211,22943,26191,51384,54106,59341,64127,64170,203447,221472,344558,653361	CD27,CD40LG,CCR7,CCN2,EGFR,MECOM,F2RL1,PTK2B,FCGR2B,IL1B,IRAK2,ROR2,SERPINF2,PTGER4,CCL19,CCL21,SFRP1,SFRP2,SYK,TLR4,TNF,TRAF1,WNT5A,WNT7B,FZD8,TNFSF11,TNFRSF11A,ARHGEF6,SH2D3C,RASGRP1,SEMA3A,GADD45G,MAP4K1,FZD10,DKK1,PTPN22,WNT16,TLR9,TRPV4,NOD2,CARD9,NRK,FGD2,SH3RF3,NCF1
16_Member	GO Biological Processes	GO:0032874	positive regulation of stress-activated MAPK cascade	-9.71967	-8.05693	39/169	650,939,959,1236,1490,2150,2185,2213,3553,4920,5345,6363,6366,6850,7099,7124,7185,7474,7477,8325,8600,8792,9464,10125,10371,10912,11184,11211,22943,51384,54106,55765,59341,64127,64170,203447,221472,344558,653361	BMP2,CD27,CD40LG,CCR7,CCN2,F2RL1,PTK2B,FCGR2B,IL1B,ROR2,SERPINF2,CCL19,CCL21,SYK,TLR4,TNF,TRAF1,WNT5A,WNT7B,FZD8,TNFSF11,TNFRSF11A,HAND2,RASGRP1,SEMA3A,GADD45G,MAP4K1,FZD10,DKK1,WNT16,TLR9,INAVA,TRPV4,NOD2,CARD9,NRK,FGD2,SH3RF3,NCF1
16_Member	GO Biological Processes	GO:0046328	regulation of JNK cascade	-9.68096	-8.02	41/184	939,959,1236,1490,1956,2122,2150,2185,2213,3553,4920,5345,6363,6366,6422,6423,6850,7099,7124,7185,7474,7477,8325,8600,8792,10125,10371,10912,11184,11211,22943,26191,51384,54106,59341,64127,64170,203447,221472,344558,653361	CD27,CD40LG,CCR7,CCN2,EGFR,MECOM,F2RL1,PTK2B,FCGR2B,IL1B,ROR2,SERPINF2,CCL19,CCL21,SFRP1,SFRP2,SYK,TLR4,TNF,TRAF1,WNT5A,WNT7B,FZD8,TNFSF11,TNFRSF11A,RASGRP1,SEMA3A,GADD45G,MAP4K1,FZD10,DKK1,PTPN22,WNT16,TLR9,TRPV4,NOD2,CARD9,NRK,FGD2,SH3RF3,NCF1
16_Member	GO Biological Processes	GO:0032872	regulation of stress-activated MAPK cascade	-9.5475	-7.89359	48/239	650,939,959,1236,1490,1843,1956,2122,2150,2185,2213,3082,3553,3965,4920,5345,6363,6366,6422,6423,6850,7099,7124,7185,7474,7477,8325,8600,8792,9464,10125,10371,10912,11184,11211,22943,26191,26585,51384,54106,55765,59341,64127,64170,203447,221472,344558,653361	BMP2,CD27,CD40LG,CCR7,CCN2,DUSP1,EGFR,MECOM,F2RL1,PTK2B,FCGR2B,HGF,IL1B,LGALS9,ROR2,SERPINF2,CCL19,CCL21,SFRP1,SFRP2,SYK,TLR4,TNF,TRAF1,WNT5A,WNT7B,FZD8,TNFSF11,TNFRSF11A,HAND2,RASGRP1,SEMA3A,GADD45G,MAP4K1,FZD10,DKK1,PTPN22,GREM1,WNT16,TLR9,INAVA,TRPV4,NOD2,CARD9,NRK,FGD2,SH3RF3,NCF1
16_Member	GO Biological Processes	GO:0051403	stress-activated MAPK cascade	-9.07424	-7.45152	53/287	650,939,959,1236,1490,1843,1956,2122,2150,2185,2213,3082,3553,3656,3965,4920,5345,5603,5734,6363,6366,6422,6423,6850,7099,7124,7185,7474,7477,8325,8600,8792,9459,9464,10044,10125,10371,10912,11184,11211,22943,26191,26585,51384,54106,55765,59341,64127,64170,203447,221472,344558,653361	BMP2,CD27,CD40LG,CCR7,CCN2,DUSP1,EGFR,MECOM,F2RL1,PTK2B,FCGR2B,HGF,IL1B,IRAK2,LGALS9,ROR2,SERPINF2,MAPK13,PTGER4,CCL19,CCL21,SFRP1,SFRP2,SYK,TLR4,TNF,TRAF1,WNT5A,WNT7B,FZD8,TNFSF11,TNFRSF11A,ARHGEF6,HAND2,SH2D3C,RASGRP1,SEMA3A,GADD45G,MAP4K1,FZD10,DKK1,PTPN22,GREM1,WNT16,TLR9,INAVA,TRPV4,NOD2,CARD9,NRK,FGD2,SH3RF3,NCF1
16_Member	GO Biological Processes	GO:0031098	stress-activated protein kinase signaling cascade	-8.80549	-7.20029	56/317	650,939,959,1236,1490,1843,1956,2122,2150,2185,2213,3082,3553,3656,3965,4067,4920,5345,5603,5734,6363,6366,6422,6423,6850,7099,7124,7185,7474,7477,8325,8600,8792,9459,9464,10044,10125,10371,10912,11184,11211,22943,26191,26585,51384,51765,54106,55765,59341,64127,64170,203447,221472,344558,440193,653361	BMP2,CD27,CD40LG,CCR7,CCN2,DUSP1,EGFR,MECOM,F2RL1,PTK2B,FCGR2B,HGF,IL1B,IRAK2,LGALS9,LYN,ROR2,SERPINF2,MAPK13,PTGER4,CCL19,CCL21,SFRP1,SFRP2,SYK,TLR4,TNF,TRAF1,WNT5A,WNT7B,FZD8,TNFSF11,TNFRSF11A,ARHGEF6,HAND2,SH2D3C,RASGRP1,SEMA3A,GADD45G,MAP4K1,FZD10,DKK1,PTPN22,GREM1,WNT16,STK26,TLR9,INAVA,TRPV4,NOD2,CARD9,NRK,FGD2,SH3RF3,CCDC88C,NCF1
16_Member	GO Biological Processes	GO:0032147	activation of protein kinase activity	-7.91542	-6.37337	56/335	113,134,150,284,650,728,959,972,1116,1902,1956,2185,2246,2247,2357,3071,3082,3084,3553,3606,3656,3672,3690,4916,5155,5618,5788,6288,6352,6363,6850,7039,7043,7057,7099,7124,7474,7477,7852,8600,8651,8797,10912,11035,11184,11314,26585,51196,51738,51765,55765,56034,64127,116986,196883,203447	ADCY7,ADORA1,ADRA2A,ANGPT1,BMP2,C5AR1,CD40LG,CD74,CHI3L1,LPAR1,EGFR,PTK2B,FGF1,FGF2,FPR1,NCKAP1L,HGF,NRG1,IL1B,IL18,IRAK2,ITGA1,ITGB3,NTRK3,PDGFB,PRLR,PTPRC,SAA1,CCL5,CCL19,SYK,TGFA,TGFB3,THBS1,TLR4,TNF,WNT5A,WNT7B,CXCR4,TNFSF11,SOCS1,TNFRSF10A,GADD45G,RIPK3,MAP4K1,CD300A,GREM1,PLCE1,GHRL,STK26,INAVA,PDGFC,NOD2,AGAP2,ADCY4,NRK
16_Member	GO Biological Processes	GO:0000187	activation of MAPK activity	-6.95321	-5.48774	32/154	650,728,959,972,1902,2246,2247,2357,3082,3084,3553,3656,3672,4916,5788,6288,6363,6850,7039,7043,7057,7099,7124,7474,7477,7852,8600,11184,51196,51738,55765,64127	BMP2,C5AR1,CD40LG,CD74,LPAR1,FGF1,FGF2,FPR1,HGF,NRG1,IL1B,IRAK2,ITGA1,NTRK3,PTPRC,SAA1,CCL19,SYK,TGFA,TGFB3,THBS1,TLR4,TNF,WNT5A,WNT7B,CXCR4,TNFSF11,MAP4K1,PLCE1,GHRL,INAVA,NOD2
16_Member	GO Biological Processes	GO:0043506	regulation of JUN kinase activity	-5.28595	-3.9614	20/87	959,2185,4920,6363,6422,6423,6850,7124,7474,7477,8325,8600,8792,11184,11211,22943,26191,54106,203447,221472	CD40LG,PTK2B,ROR2,CCL19,SFRP1,SFRP2,SYK,TNF,WNT5A,WNT7B,FZD8,TNFSF11,TNFRSF11A,MAP4K1,FZD10,DKK1,PTPN22,TLR9,NRK,FGD2
16_Member	GO Biological Processes	GO:0043507	positive regulation of JUN kinase activity	-4.74892	-3.48573	17/72	959,2185,4920,6363,6850,7124,7474,7477,8325,8600,8792,11184,11211,22943,54106,203447,221472	CD40LG,PTK2B,ROR2,CCL19,SYK,TNF,WNT5A,WNT7B,FZD8,TNFSF11,TNFRSF11A,MAP4K1,FZD10,DKK1,TLR9,NRK,FGD2
17_Summary	GO Biological Processes	GO:0018108	peptidyl-tyrosine phosphorylation	-28.3254	-25.8783	98/371	134,150,284,374,558,627,640,654,916,920,941,958,972,1436,1636,1741,1956,2041,2042,2048,2049,2051,2069,2185,2202,2209,2252,2268,2322,3055,3059,3082,3084,3458,3569,3589,3592,3600,3606,3678,3689,3690,3702,3718,3932,3976,4058,4067,4145,4916,4920,5008,5154,5155,5156,5159,5175,5618,5649,5777,5788,6352,6422,6423,6503,6850,7010,7039,7040,7060,7070,7124,7535,8651,8784,8829,9244,9466,10507,11314,23529,2622…	ADORA1,ADRA2A,ANGPT1,AREG,AXL,BDNF,BLK,BMP6,CD3E,CD4,CD80,CD40,CD74,CSF1R,ACE,DLG3,EGFR,EPHA1,EPHA3,EPHB2,EPHB3,EPHB6,EREG,PTK2B,EFEMP1,FCGR1A,FGF7,FGR,FLT3,HCK,HCLS1,HGF,NRG1,IFNG,IL6,IL11,IL12A,IL15,IL18,ITGA5,ITGB2,ITGB3,ITK,JAK3,LCK,LIF,LTK,LYN,MATK,NTRK3,ROR2,OSM,PDGFA,PDGFB,PDGFRA,PDGFRB,PECAM1,PRLR,RELN,PTPN6,PTPRC,CCL5,SFRP1,SFRP2,SLA,SYK,TEK,TGFA,TGFB1,THBS4,THY1,TNF,ZAP70,SOCS1,TNFRSF18…
17_Member	GO Biological Processes	GO:0018108	peptidyl-tyrosine phosphorylation	-28.3254	-25.8783	98/371	134,150,284,374,558,627,640,654,916,920,941,958,972,1436,1636,1741,1956,2041,2042,2048,2049,2051,2069,2185,2202,2209,2252,2268,2322,3055,3059,3082,3084,3458,3569,3589,3592,3600,3606,3678,3689,3690,3702,3718,3932,3976,4058,4067,4145,4916,4920,5008,5154,5155,5156,5159,5175,5618,5649,5777,5788,6352,6422,6423,6503,6850,7010,7039,7040,7060,7070,7124,7535,8651,8784,8829,9244,9466,10507,11314,23529,2622…	ADORA1,ADRA2A,ANGPT1,AREG,AXL,BDNF,BLK,BMP6,CD3E,CD4,CD80,CD40,CD74,CSF1R,ACE,DLG3,EGFR,EPHA1,EPHA3,EPHB2,EPHB3,EPHB6,EREG,PTK2B,EFEMP1,FCGR1A,FGF7,FGR,FLT3,HCK,HCLS1,HGF,NRG1,IFNG,IL6,IL11,IL12A,IL15,IL18,ITGA5,ITGB2,ITGB3,ITK,JAK3,LCK,LIF,LTK,LYN,MATK,NTRK3,ROR2,OSM,PDGFA,PDGFB,PDGFRA,PDGFRB,PECAM1,PRLR,RELN,PTPN6,PTPRC,CCL5,SFRP1,SFRP2,SLA,SYK,TEK,TGFA,TGFB1,THBS4,THY1,TNF,ZAP70,SOCS1,TNFRSF18…
17_Member	GO Biological Processes	GO:0018212	peptidyl-tyrosine modification	-28.0244	-25.5933	98/374	134,150,284,374,558,627,640,654,916,920,941,958,972,1436,1636,1741,1956,2041,2042,2048,2049,2051,2069,2185,2202,2209,2252,2268,2322,3055,3059,3082,3084,3458,3569,3589,3592,3600,3606,3678,3689,3690,3702,3718,3932,3976,4058,4067,4145,4916,4920,5008,5154,5155,5156,5159,5175,5618,5649,5777,5788,6352,6422,6423,6503,6850,7010,7039,7040,7060,7070,7124,7535,8651,8784,8829,9244,9466,10507,11314,23529,2622…	ADORA1,ADRA2A,ANGPT1,AREG,AXL,BDNF,BLK,BMP6,CD3E,CD4,CD80,CD40,CD74,CSF1R,ACE,DLG3,EGFR,EPHA1,EPHA3,EPHB2,EPHB3,EPHB6,EREG,PTK2B,EFEMP1,FCGR1A,FGF7,FGR,FLT3,HCK,HCLS1,HGF,NRG1,IFNG,IL6,IL11,IL12A,IL15,IL18,ITGA5,ITGB2,ITGB3,ITK,JAK3,LCK,LIF,LTK,LYN,MATK,NTRK3,ROR2,OSM,PDGFA,PDGFB,PDGFRA,PDGFRB,PECAM1,PRLR,RELN,PTPN6,PTPRC,CCL5,SFRP1,SFRP2,SLA,SYK,TEK,TGFA,TGFB1,THBS4,THY1,TNF,ZAP70,SOCS1,TNFRSF18…
17_Member	GO Biological Processes	GO:0050730	regulation of peptidyl-tyrosine phosphorylation	-23.7638	-21.4963	74/259	134,150,284,374,627,654,916,920,941,958,972,1436,1636,1741,1956,2069,2185,2209,2252,2322,3059,3082,3084,3458,3569,3589,3592,3600,3606,3678,3689,3690,3976,4067,5008,5154,5155,5159,5175,5649,5777,5788,6352,6422,6423,6850,7039,7040,7060,7070,7124,8651,8784,8829,9244,9466,10507,11314,23529,26228,26585,51738,54206,54209,55024,56034,57091,64092,84632,133396,285489,353514,653361,100133941	ADORA1,ADRA2A,ANGPT1,AREG,BDNF,BMP6,CD3E,CD4,CD80,CD40,CD74,CSF1R,ACE,DLG3,EGFR,EREG,PTK2B,FCGR1A,FGF7,FLT3,HCLS1,HGF,NRG1,IFNG,IL6,IL11,IL12A,IL15,IL18,ITGA5,ITGB2,ITGB3,LIF,LYN,OSM,PDGFA,PDGFB,PDGFRB,PECAM1,RELN,PTPN6,PTPRC,CCL5,SFRP1,SFRP2,SYK,TGFA,TGFB1,THBS4,THY1,TNF,SOCS1,TNFRSF18,NRP1,CRLF1,IL27RA,SEMA4D,CD300A,CLCF1,STAP1,GREM1,GHRL,ERRFI1,TREM2,BANK1,PDGFC,CASS4,SAMSN1,AFAP1L2,IL31RA,DOK…
17_Member	GO Biological Processes	GO:0050731	positive regulation of peptidyl-tyrosine phosphorylation	-22.0721	-19.8617	61/194	134,150,284,374,627,654,916,920,941,958,972,1436,1636,1741,2069,2185,2209,2252,2322,3059,3082,3084,3458,3569,3589,3592,3600,3606,3678,3690,3976,4067,5008,5155,5175,5649,5788,6352,6850,7039,7040,7060,7124,8784,8829,9244,9466,10507,23529,26228,26585,51738,54209,55024,57091,84632,133396,285489,353514,653361,100133941	ADORA1,ADRA2A,ANGPT1,AREG,BDNF,BMP6,CD3E,CD4,CD80,CD40,CD74,CSF1R,ACE,DLG3,EREG,PTK2B,FCGR1A,FGF7,FLT3,HCLS1,HGF,NRG1,IFNG,IL6,IL11,IL12A,IL15,IL18,ITGA5,ITGB3,LIF,LYN,OSM,PDGFB,PECAM1,RELN,PTPRC,CCL5,SYK,TGFA,TGFB1,THBS4,TNF,TNFRSF18,NRP1,CRLF1,IL27RA,SEMA4D,CLCF1,STAP1,GREM1,GHRL,TREM2,BANK1,CASS4,AFAP1L2,IL31RA,DOK7,LILRA5,NCF1,CD24
17_Member	GO Biological Processes	GO:0061098	positive regulation of protein tyrosine kinase activity	-10.552	-8.82705	22/56	134,150,627,1436,1636,1741,2069,2209,3084,5155,5649,6352,7039,26228,26585,51738,57091,84632,285489,353514,653361,100133941	ADORA1,ADRA2A,BDNF,CSF1R,ACE,DLG3,EREG,FCGR1A,NRG1,PDGFB,RELN,CCL5,TGFA,STAP1,GREM1,GHRL,CASS4,AFAP1L2,DOK7,LILRA5,NCF1,CD24
17_Member	GO Biological Processes	GO:0061097	regulation of protein tyrosine kinase activity	-8.31211	-6.73854	25/89	134,150,627,1436,1636,1741,2069,2209,3084,5155,5649,5788,6352,7039,7070,26228,26585,51738,54206,57091,84632,285489,353514,653361,100133941	ADORA1,ADRA2A,BDNF,CSF1R,ACE,DLG3,EREG,FCGR1A,NRG1,PDGFB,RELN,PTPRC,CCL5,TGFA,THY1,STAP1,GREM1,GHRL,ERRFI1,CASS4,AFAP1L2,DOK7,LILRA5,NCF1,CD24
18_Summary	GO Biological Processes	GO:0072507	divalent inorganic cation homeostasis	-27.0056	-24.5898	118/526	134,187,288,356,489,623,624,643,719,728,775,794,920,930,931,952,958,1043,1193,1230,1233,1234,1235,1236,1240,1268,1524,1901,1902,1903,1908,1909,1956,2150,2151,2185,2247,2357,2358,2359,2697,2769,2833,2841,2846,2847,3627,3777,3932,4067,4283,4493,4499,4923,5023,5031,5156,5158,5294,5350,5729,5732,5733,5734,5737,5739,5777,5788,6279,6280,6288,6352,6355,6357,6363,6366,6373,6375,6387,6546,6781,7021,7052,7…	ADORA1,APLNR,ANK3,FASLG,ATP2A3,BDKRB1,BDKRB2,CXCR5,C3AR1,C5AR1,CACNA1C,CALB2,CD4,CD19,MS4A1,CD38,CD40,CD52,CLIC2,CCR1,CCR4,CCR5,CCR6,CCR7,CMKLR1,CNR1,CX3CR1,S1PR1,LPAR1,S1PR3,EDN3,EDNRA,EGFR,F2RL1,F2RL2,PTK2B,FGF2,FPR1,FPR2,FPR3,GJA1,GNA15,CXCR3,GPR18,LPAR4,MCHR1,CXCL10,KCNK3,LCK,LYN,CXCL9,MT1E,MT1M,NTSR1,P2RX1,P2RY6,PDGFRA,PDE6B,PIK3CG,PLN,PTGDR,PTGER2,PTGER3,PTGER4,PTGFR,PTGIR,PTPN6,PTPRC,S100A…
18_Member	GO Biological Processes	GO:0072507	divalent inorganic cation homeostasis	-27.0056	-24.5898	118/526	134,187,288,356,489,623,624,643,719,728,775,794,920,930,931,952,958,1043,1193,1230,1233,1234,1235,1236,1240,1268,1524,1901,1902,1903,1908,1909,1956,2150,2151,2185,2247,2357,2358,2359,2697,2769,2833,2841,2846,2847,3627,3777,3932,4067,4283,4493,4499,4923,5023,5031,5156,5158,5294,5350,5729,5732,5733,5734,5737,5739,5777,5788,6279,6280,6288,6352,6355,6357,6363,6366,6373,6375,6387,6546,6781,7021,7052,7…	ADORA1,APLNR,ANK3,FASLG,ATP2A3,BDKRB1,BDKRB2,CXCR5,C3AR1,C5AR1,CACNA1C,CALB2,CD4,CD19,MS4A1,CD38,CD40,CD52,CLIC2,CCR1,CCR4,CCR5,CCR6,CCR7,CMKLR1,CNR1,CX3CR1,S1PR1,LPAR1,S1PR3,EDN3,EDNRA,EGFR,F2RL1,F2RL2,PTK2B,FGF2,FPR1,FPR2,FPR3,GJA1,GNA15,CXCR3,GPR18,LPAR4,MCHR1,CXCL10,KCNK3,LCK,LYN,CXCL9,MT1E,MT1M,NTSR1,P2RX1,P2RY6,PDGFRA,PDE6B,PIK3CG,PLN,PTGDR,PTGER2,PTGER3,PTGER4,PTGFR,PTGIR,PTPN6,PTPRC,S100A…
18_Member	GO Biological Processes	GO:0055074	calcium ion homeostasis	-26.8661	-24.4553	112/484	134,187,356,489,623,624,643,719,728,775,794,920,930,931,952,958,1043,1193,1230,1233,1234,1235,1236,1240,1268,1524,1901,1902,1903,1908,1909,2150,2151,2185,2247,2357,2358,2359,2697,2769,2833,2841,2846,2847,3627,3777,3932,4067,4283,4923,5023,5031,5156,5158,5294,5350,5729,5732,5733,5734,5737,5739,5777,5788,6288,6352,6355,6357,6363,6366,6373,6375,6387,6546,6781,7021,7052,7070,7474,7852,8477,8600,8698,…	ADORA1,APLNR,FASLG,ATP2A3,BDKRB1,BDKRB2,CXCR5,C3AR1,C5AR1,CACNA1C,CALB2,CD4,CD19,MS4A1,CD38,CD40,CD52,CLIC2,CCR1,CCR4,CCR5,CCR6,CCR7,CMKLR1,CNR1,CX3CR1,S1PR1,LPAR1,S1PR3,EDN3,EDNRA,F2RL1,F2RL2,PTK2B,FGF2,FPR1,FPR2,FPR3,GJA1,GNA15,CXCR3,GPR18,LPAR4,MCHR1,CXCL10,KCNK3,LCK,LYN,CXCL9,NTSR1,P2RX1,P2RY6,PDGFRA,PDE6B,PIK3CG,PLN,PTGDR,PTGER2,PTGER3,PTGER4,PTGFR,PTGIR,PTPN6,PTPRC,SAA1,CCL5,CCL8,CCL13,CCL1…
18_Member	GO Biological Processes	GO:0006875	cellular metal ion homeostasis	-26.8104	-24.4066	127/596	134,187,356,489,623,624,643,654,719,728,730,775,794,920,930,931,952,958,1043,1193,1230,1233,1234,1235,1236,1240,1268,1318,1356,1524,1901,1902,1903,1908,1909,2150,2151,2185,2247,2357,2358,2359,2697,2769,2833,2841,2846,2847,3627,3777,3778,3932,3934,4067,4283,4493,4499,4923,5023,5031,5156,5158,5294,5350,5729,5732,5733,5734,5737,5739,5777,5788,6279,6280,6288,6352,6355,6357,6363,6366,6373,6375,6387,65…	ADORA1,APLNR,FASLG,ATP2A3,BDKRB1,BDKRB2,CXCR5,BMP6,C3AR1,C5AR1,C7,CACNA1C,CALB2,CD4,CD19,MS4A1,CD38,CD40,CD52,CLIC2,CCR1,CCR4,CCR5,CCR6,CCR7,CMKLR1,CNR1,SLC31A2,CP,CX3CR1,S1PR1,LPAR1,S1PR3,EDN3,EDNRA,F2RL1,F2RL2,PTK2B,FGF2,FPR1,FPR2,FPR3,GJA1,GNA15,CXCR3,GPR18,LPAR4,MCHR1,CXCL10,KCNK3,KCNMA1,LCK,LCN2,LYN,CXCL9,MT1E,MT1M,NTSR1,P2RX1,P2RY6,PDGFRA,PDE6B,PIK3CG,PLN,PTGDR,PTGER2,PTGER3,PTGER4,PTGFR,PT…
18_Member	GO Biological Processes	GO:0051480	regulation of cytosolic calcium ion concentration	-26.8075	-24.4066	96/373	134,187,356,623,624,643,719,728,775,794,920,930,931,952,1043,1193,1230,1233,1234,1235,1236,1240,1268,1524,1901,1902,1903,1909,2150,2151,2185,2247,2357,2358,2359,2697,2769,2833,2841,2846,2847,3627,3777,3932,4067,4283,4923,5023,5031,5156,5158,5294,5350,5729,5732,5733,5734,5737,5739,5777,5788,6288,6363,6366,6373,6375,6546,7052,7070,7474,7852,8477,8698,9034,9290,9651,10563,10663,10800,11151,27202,273…	ADORA1,APLNR,FASLG,BDKRB1,BDKRB2,CXCR5,C3AR1,C5AR1,CACNA1C,CALB2,CD4,CD19,MS4A1,CD38,CD52,CLIC2,CCR1,CCR4,CCR5,CCR6,CCR7,CMKLR1,CNR1,CX3CR1,S1PR1,LPAR1,S1PR3,EDNRA,F2RL1,F2RL2,PTK2B,FGF2,FPR1,FPR2,FPR3,GJA1,GNA15,CXCR3,GPR18,LPAR4,MCHR1,CXCL10,KCNK3,LCK,LYN,CXCL9,NTSR1,P2RX1,P2RY6,PDGFRA,PDE6B,PIK3CG,PLN,PTGDR,PTGER2,PTGER3,PTGER4,PTGFR,PTGIR,PTPN6,PTPRC,SAA1,CCL19,CCL21,CXCL11,XCL1,SLC8A1,TGM2,T…
18_Member	GO Biological Processes	GO:0055065	metal ion homeostasis	-26.6387	-24.2475	136/668	134,135,187,288,356,489,623,624,643,654,719,728,730,775,794,920,930,931,952,958,1043,1193,1230,1233,1234,1235,1236,1240,1268,1318,1356,1524,1901,1902,1903,1908,1909,1956,2150,2151,2185,2247,2357,2358,2359,2697,2769,2833,2841,2846,2847,3627,3777,3778,3932,3934,4067,4283,4493,4499,4923,5023,5031,5156,5158,5294,5350,5729,5732,5733,5734,5737,5739,5777,5788,6279,6280,6288,6352,6355,6357,6363,6366,6373…	ADORA1,ADORA2A,APLNR,ANK3,FASLG,ATP2A3,BDKRB1,BDKRB2,CXCR5,BMP6,C3AR1,C5AR1,C7,CACNA1C,CALB2,CD4,CD19,MS4A1,CD38,CD40,CD52,CLIC2,CCR1,CCR4,CCR5,CCR6,CCR7,CMKLR1,CNR1,SLC31A2,CP,CX3CR1,S1PR1,LPAR1,S1PR3,EDN3,EDNRA,EGFR,F2RL1,F2RL2,PTK2B,FGF2,FPR1,FPR2,FPR3,GJA1,GNA15,CXCR3,GPR18,LPAR4,MCHR1,CXCL10,KCNK3,KCNMA1,LCK,LCN2,LYN,CXCL9,MT1E,MT1M,NTSR1,P2RX1,P2RY6,PDGFRA,PDE6B,PIK3CG,PLN,PTGDR,PTGER2,PTGE…
18_Member	GO Biological Processes	GO:0007204	positive regulation of cytosolic calcium ion concentration	-26.262	-23.8895	89/332	187,356,623,624,643,719,728,775,920,930,931,952,1043,1193,1230,1233,1234,1235,1236,1240,1268,1524,1901,1902,1903,1909,2150,2151,2185,2247,2357,2358,2359,2697,2769,2833,2841,2846,2847,3627,3932,4067,4283,4923,5031,5156,5294,5350,5729,5732,5733,5734,5737,5739,5777,5788,6288,6363,6366,6373,6375,6546,7052,7070,7852,8477,8698,9034,9290,9651,10563,10663,10800,11151,27202,27334,51196,51738,54923,55584,5…	APLNR,FASLG,BDKRB1,BDKRB2,CXCR5,C3AR1,C5AR1,CACNA1C,CD4,CD19,MS4A1,CD38,CD52,CLIC2,CCR1,CCR4,CCR5,CCR6,CCR7,CMKLR1,CNR1,CX3CR1,S1PR1,LPAR1,S1PR3,EDNRA,F2RL1,F2RL2,PTK2B,FGF2,FPR1,FPR2,FPR3,GJA1,GNA15,CXCR3,GPR18,LPAR4,MCHR1,CXCL10,LCK,LYN,CXCL9,NTSR1,P2RY6,PDGFRA,PIK3CG,PLN,PTGDR,PTGER2,PTGER3,PTGER4,PTGFR,PTGIR,PTPN6,PTPRC,SAA1,CCL19,CCL21,CXCL11,XCL1,SLC8A1,TGM2,THY1,CXCR4,GPR65,S1PR4,CCRL2,GPR…
18_Member	GO Biological Processes	GO:0006874	cellular calcium ion homeostasis	-26.0739	-23.7148	109/472	134,187,356,489,623,624,643,719,728,775,794,920,930,931,952,958,1043,1193,1230,1233,1234,1235,1236,1240,1268,1524,1901,1902,1903,1908,1909,2150,2151,2185,2247,2357,2358,2359,2697,2769,2833,2841,2846,2847,3627,3777,3932,4067,4283,4923,5023,5031,5156,5158,5294,5350,5729,5732,5733,5734,5737,5739,5777,5788,6288,6352,6355,6357,6363,6366,6373,6375,6387,6546,6781,7052,7070,7474,7852,8477,8698,9034,9290,…	ADORA1,APLNR,FASLG,ATP2A3,BDKRB1,BDKRB2,CXCR5,C3AR1,C5AR1,CACNA1C,CALB2,CD4,CD19,MS4A1,CD38,CD40,CD52,CLIC2,CCR1,CCR4,CCR5,CCR6,CCR7,CMKLR1,CNR1,CX3CR1,S1PR1,LPAR1,S1PR3,EDN3,EDNRA,F2RL1,F2RL2,PTK2B,FGF2,FPR1,FPR2,FPR3,GJA1,GNA15,CXCR3,GPR18,LPAR4,MCHR1,CXCL10,KCNK3,LCK,LYN,CXCL9,NTSR1,P2RX1,P2RY6,PDGFRA,PDE6B,PIK3CG,PLN,PTGDR,PTGER2,PTGER3,PTGER4,PTGFR,PTGIR,PTPN6,PTPRC,SAA1,CCL5,CCL8,CCL13,CCL1…
18_Member	GO Biological Processes	GO:0072503	cellular divalent inorganic cation homeostasis	-25.6138	-23.2806	113/507	134,187,356,489,623,624,643,719,728,775,794,920,930,931,952,958,1043,1193,1230,1233,1234,1235,1236,1240,1268,1524,1901,1902,1903,1908,1909,2150,2151,2185,2247,2357,2358,2359,2697,2769,2833,2841,2846,2847,3627,3777,3932,4067,4283,4493,4499,4923,5023,5031,5156,5158,5294,5350,5729,5732,5733,5734,5737,5739,5777,5788,6279,6280,6288,6352,6355,6357,6363,6366,6373,6375,6387,6546,6781,7052,7070,7474,7852,…	ADORA1,APLNR,FASLG,ATP2A3,BDKRB1,BDKRB2,CXCR5,C3AR1,C5AR1,CACNA1C,CALB2,CD4,CD19,MS4A1,CD38,CD40,CD52,CLIC2,CCR1,CCR4,CCR5,CCR6,CCR7,CMKLR1,CNR1,CX3CR1,S1PR1,LPAR1,S1PR3,EDN3,EDNRA,F2RL1,F2RL2,PTK2B,FGF2,FPR1,FPR2,FPR3,GJA1,GNA15,CXCR3,GPR18,LPAR4,MCHR1,CXCL10,KCNK3,LCK,LYN,CXCL9,MT1E,MT1M,NTSR1,P2RX1,P2RY6,PDGFRA,PDE6B,PIK3CG,PLN,PTGDR,PTGER2,PTGER3,PTGER4,PTGFR,PTGIR,PTPN6,PTPRC,S100A8,S100A9,S…
18_Member	GO Biological Processes	GO:0043269	regulation of ion transport	-25.079	-22.7581	137/700	134,135,150,187,274,288,486,623,760,775,816,920,930,945,1193,1230,1268,1318,1520,1536,1741,1908,2048,2185,2259,2273,2564,2668,2669,2697,2702,2847,2891,2892,3458,3553,3627,3690,3738,3742,3748,3751,3754,3755,3762,3767,3772,3778,3779,3784,4067,4129,4283,4318,4638,4747,4889,4923,5023,5031,5155,5159,5243,5294,5318,5350,5649,5724,5743,5777,5999,6236,6335,6347,6351,6352,6373,6375,6387,6424,6546,6623,678…	ADORA1,ADORA2A,ADRA2A,APLNR,BIN1,ANK3,FXYD2,BDKRB1,CA2,CACNA1C,CAMK2B,CD4,CD19,CD33,CLIC2,CCR1,CNR1,SLC31A2,CTSS,CYBB,DLG3,EDN3,EPHB2,PTK2B,FGF14,FHL1,GABRE,GDNF,GEM,GJA1,GJA5,MCHR1,GRIA2,GRIA3,IFNG,IL1B,CXCL10,ITGB3,KCNA3,KCNA6,KCNC3,KCND2,KCNF1,KCNG1,KCNJ5,KCNJ11,KCNJ15,KCNMA1,KCNMB1,KCNQ1,LYN,MAOB,CXCL9,MMP9,MYLK,NEFL,NPY5R,NTSR1,P2RX1,P2RY6,PDGFB,PDGFRB,ABCB1,PIK3CG,PKP2,PLN,RELN,PTAFR,PTGS2,…
18_Member	GO Biological Processes	GO:0098771	inorganic ion homeostasis	-24.9415	-22.6286	144/759	134,135,187,288,356,489,623,624,643,654,719,728,730,760,771,775,794,920,930,931,952,958,1043,1193,1230,1233,1234,1235,1236,1240,1268,1318,1356,1524,1901,1902,1903,1908,1909,1956,2150,2151,2185,2247,2357,2358,2359,2697,2769,2833,2841,2846,2847,3627,3777,3778,3932,3934,4067,4283,4493,4499,4923,5023,5031,5156,5158,5294,5350,5729,5732,5733,5734,5737,5739,5777,5788,6279,6280,6288,6352,6355,6357,6363,6…	ADORA1,ADORA2A,APLNR,ANK3,FASLG,ATP2A3,BDKRB1,BDKRB2,CXCR5,BMP6,C3AR1,C5AR1,C7,CA2,CA12,CACNA1C,CALB2,CD4,CD19,MS4A1,CD38,CD40,CD52,CLIC2,CCR1,CCR4,CCR5,CCR6,CCR7,CMKLR1,CNR1,SLC31A2,CP,CX3CR1,S1PR1,LPAR1,S1PR3,EDN3,EDNRA,EGFR,F2RL1,F2RL2,PTK2B,FGF2,FPR1,FPR2,FPR3,GJA1,GNA15,CXCR3,GPR18,LPAR4,MCHR1,CXCL10,KCNK3,KCNMA1,LCK,LCN2,LYN,CXCL9,MT1E,MT1M,NTSR1,P2RX1,P2RY6,PDGFRA,PDE6B,PIK3CG,PLN,PTGDR,PT…
18_Member	GO Biological Processes	GO:0030003	cellular cation homeostasis	-24.8265	-22.5176	133/672	134,187,356,489,623,624,643,654,719,728,730,760,775,794,920,930,931,952,958,1043,1193,1230,1233,1234,1235,1236,1240,1268,1318,1356,1524,1901,1902,1903,1908,1909,2150,2151,2185,2247,2357,2358,2359,2697,2769,2833,2841,2846,2847,3627,3777,3778,3932,3934,4067,4283,4493,4499,4923,5023,5031,5156,5158,5294,5350,5729,5732,5733,5734,5737,5739,5777,5788,6279,6280,6288,6352,6355,6357,6363,6366,6373,6375,638…	ADORA1,APLNR,FASLG,ATP2A3,BDKRB1,BDKRB2,CXCR5,BMP6,C3AR1,C5AR1,C7,CA2,CACNA1C,CALB2,CD4,CD19,MS4A1,CD38,CD40,CD52,CLIC2,CCR1,CCR4,CCR5,CCR6,CCR7,CMKLR1,CNR1,SLC31A2,CP,CX3CR1,S1PR1,LPAR1,S1PR3,EDN3,EDNRA,F2RL1,F2RL2,PTK2B,FGF2,FPR1,FPR2,FPR3,GJA1,GNA15,CXCR3,GPR18,LPAR4,MCHR1,CXCL10,KCNK3,KCNMA1,LCK,LCN2,LYN,CXCL9,MT1E,MT1M,NTSR1,P2RX1,P2RY6,PDGFRA,PDE6B,PIK3CG,PLN,PTGDR,PTGER2,PTGER3,PTGER4,PTGF…
18_Member	GO Biological Processes	GO:0055080	cation homeostasis	-24.6219	-22.3209	142/748	134,135,187,288,356,489,623,624,643,654,719,728,730,760,775,794,920,930,931,952,958,1043,1193,1230,1233,1234,1235,1236,1240,1268,1318,1356,1524,1901,1902,1903,1908,1909,1956,2150,2151,2185,2247,2357,2358,2359,2697,2769,2833,2841,2846,2847,3627,3777,3778,3932,3934,4067,4283,4493,4499,4923,5023,5031,5156,5158,5294,5350,5729,5732,5733,5734,5737,5739,5777,5788,6279,6280,6288,6352,6355,6357,6363,6366,…	ADORA1,ADORA2A,APLNR,ANK3,FASLG,ATP2A3,BDKRB1,BDKRB2,CXCR5,BMP6,C3AR1,C5AR1,C7,CA2,CACNA1C,CALB2,CD4,CD19,MS4A1,CD38,CD40,CD52,CLIC2,CCR1,CCR4,CCR5,CCR6,CCR7,CMKLR1,CNR1,SLC31A2,CP,CX3CR1,S1PR1,LPAR1,S1PR3,EDN3,EDNRA,EGFR,F2RL1,F2RL2,PTK2B,FGF2,FPR1,FPR2,FPR3,GJA1,GNA15,CXCR3,GPR18,LPAR4,MCHR1,CXCL10,KCNK3,KCNMA1,LCK,LCN2,LYN,CXCL9,MT1E,MT1M,NTSR1,P2RX1,P2RY6,PDGFRA,PDE6B,PIK3CG,PLN,PTGDR,PTGER2,…
18_Member	GO Biological Processes	GO:0006873	cellular ion homeostasis	-24.0098	-21.7314	133/685	134,187,356,489,623,624,643,654,719,728,730,760,775,794,920,930,931,952,958,1043,1193,1230,1233,1234,1235,1236,1240,1268,1318,1356,1524,1901,1902,1903,1908,1909,2150,2151,2185,2247,2357,2358,2359,2697,2769,2833,2841,2846,2847,3627,3777,3778,3932,3934,4067,4283,4493,4499,4923,5023,5031,5156,5158,5294,5350,5729,5732,5733,5734,5737,5739,5777,5788,6279,6280,6288,6352,6355,6357,6363,6366,6373,6375,638…	ADORA1,APLNR,FASLG,ATP2A3,BDKRB1,BDKRB2,CXCR5,BMP6,C3AR1,C5AR1,C7,CA2,CACNA1C,CALB2,CD4,CD19,MS4A1,CD38,CD40,CD52,CLIC2,CCR1,CCR4,CCR5,CCR6,CCR7,CMKLR1,CNR1,SLC31A2,CP,CX3CR1,S1PR1,LPAR1,S1PR3,EDN3,EDNRA,F2RL1,F2RL2,PTK2B,FGF2,FPR1,FPR2,FPR3,GJA1,GNA15,CXCR3,GPR18,LPAR4,MCHR1,CXCL10,KCNK3,KCNMA1,LCK,LCN2,LYN,CXCL9,MT1E,MT1M,NTSR1,P2RX1,P2RY6,PDGFRA,PDE6B,PIK3CG,PLN,PTGDR,PTGER2,PTGER3,PTGER4,PTGF…
18_Member	GO Biological Processes	GO:0006816	calcium ion transport	-17.9904	-15.9324	91/446	135,150,187,274,356,489,623,775,816,920,930,931,945,1193,1230,1234,1236,1490,2185,2247,2259,2669,2697,2847,3627,3783,3932,4067,4283,4638,4923,5023,5031,5155,5159,5294,5350,5743,5777,5788,5999,6236,6347,6351,6352,6355,6363,6366,6373,6375,6387,6546,6781,7070,7852,8291,8787,8832,8911,9651,10203,10288,10316,10800,10859,11027,11151,27075,28954,51196,54106,54923,55013,55584,55799,57214,57419,59341,6407…	ADORA2A,ADRA2A,APLNR,BIN1,FASLG,ATP2A3,BDKRB1,CACNA1C,CAMK2B,CD4,CD19,MS4A1,CD33,CLIC2,CCR1,CCR5,CCR7,CCN2,PTK2B,FGF2,FGF14,GEM,GJA1,MCHR1,CXCL10,KCNN4,LCK,LYN,CXCL9,MYLK,NTSR1,P2RX1,P2RY6,PDGFB,PDGFRB,PIK3CG,PLN,PTGS2,PTPN6,PTPRC,RGS4,RRAD,CCL2,CCL4,CCL5,CCL8,CCL19,CCL21,CXCL11,XCL1,CXCL12,SLC8A1,STC1,THY1,CXCR4,DYSF,RGS9,CD84,CACNA1I,PLCH2,CALCRL,LILRB2,NMUR1,CYSLTR1,LILRB1,LILRA2,CORO1A,TSPAN1…
18_Member	GO Biological Processes	GO:0070838	divalent metal ion transport	-16.8945	-14.8685	95/495	135,150,187,274,356,489,623,775,816,920,930,931,945,1193,1230,1234,1236,1490,2185,2247,2259,2669,2697,2847,3458,3627,3783,3932,4067,4283,4638,4923,5023,5031,5155,5159,5294,5350,5743,5777,5788,5999,6236,6347,6351,6352,6355,6363,6366,6373,6375,6387,6546,6781,7070,7852,8291,8787,8832,8911,9651,10203,10288,10316,10800,10859,11027,11151,27075,28954,30061,51196,54106,54923,55013,55584,55799,57214,57419…	ADORA2A,ADRA2A,APLNR,BIN1,FASLG,ATP2A3,BDKRB1,CACNA1C,CAMK2B,CD4,CD19,MS4A1,CD33,CLIC2,CCR1,CCR5,CCR7,CCN2,PTK2B,FGF2,FGF14,GEM,GJA1,MCHR1,IFNG,CXCL10,KCNN4,LCK,LYN,CXCL9,MYLK,NTSR1,P2RX1,P2RY6,PDGFB,PDGFRB,PIK3CG,PLN,PTGS2,PTPN6,PTPRC,RGS4,RRAD,CCL2,CCL4,CCL5,CCL8,CCL19,CCL21,CXCL11,XCL1,CXCL12,SLC8A1,STC1,THY1,CXCR4,DYSF,RGS9,CD84,CACNA1I,PLCH2,CALCRL,LILRB2,NMUR1,CYSLTR1,LILRB1,LILRA2,CORO1A,T…
18_Member	GO Biological Processes	GO:0072511	divalent inorganic cation transport	-16.5367	-14.5269	95/501	135,150,187,274,356,489,623,775,816,920,930,931,945,1193,1230,1234,1236,1490,2185,2247,2259,2669,2697,2847,3458,3627,3783,3932,4067,4283,4638,4923,5023,5031,5155,5159,5294,5350,5743,5777,5788,5999,6236,6347,6351,6352,6355,6363,6366,6373,6375,6387,6546,6781,7070,7852,8291,8787,8832,8911,9651,10203,10288,10316,10800,10859,11027,11151,27075,28954,30061,51196,54106,54923,55013,55584,55799,57214,57419…	ADORA2A,ADRA2A,APLNR,BIN1,FASLG,ATP2A3,BDKRB1,CACNA1C,CAMK2B,CD4,CD19,MS4A1,CD33,CLIC2,CCR1,CCR5,CCR7,CCN2,PTK2B,FGF2,FGF14,GEM,GJA1,MCHR1,IFNG,CXCL10,KCNN4,LCK,LYN,CXCL9,MYLK,NTSR1,P2RX1,P2RY6,PDGFB,PDGFRB,PIK3CG,PLN,PTGS2,PTPN6,PTPRC,RGS4,RRAD,CCL2,CCL4,CCL5,CCL8,CCL19,CCL21,CXCL11,XCL1,CXCL12,SLC8A1,STC1,THY1,CXCR4,DYSF,RGS9,CD84,CACNA1I,PLCH2,CALCRL,LILRB2,NMUR1,CYSLTR1,LILRB1,LILRA2,CORO1A,T…
18_Member	GO Biological Processes	GO:0034765	regulation of ion transmembrane transport	-16.1002	-14.1002	92/484	150,187,274,288,486,623,775,930,1193,1318,1520,1536,1741,1908,2048,2185,2259,2273,2669,2702,2891,2892,3458,3627,3738,3742,3748,3751,3754,3755,3762,3767,3772,3778,3779,3784,4067,4283,4318,4747,4923,5031,5243,5294,5350,5649,5724,5777,5999,6236,6335,6347,6373,6375,6546,7057,7070,7291,8291,8645,8787,8911,9022,9424,11151,23072,27075,28954,30820,53405,54102,54106,54207,54209,54923,54997,55799,56659,572…	ADRA2A,APLNR,BIN1,ANK3,FXYD2,BDKRB1,CACNA1C,CD19,CLIC2,SLC31A2,CTSS,CYBB,DLG3,EDN3,EPHB2,PTK2B,FGF14,FHL1,GEM,GJA5,GRIA2,GRIA3,IFNG,CXCL10,KCNA3,KCNA6,KCNC3,KCND2,KCNF1,KCNG1,KCNJ5,KCNJ11,KCNJ15,KCNMA1,KCNMB1,KCNQ1,LYN,CXCL9,MMP9,NEFL,NTSR1,P2RY6,ABCB1,PIK3CG,PLN,RELN,PTAFR,PTPN6,RGS4,RRAD,SCN9A,CCL2,CXCL11,XCL1,SLC8A1,THBS1,THY1,TWIST1,DYSF,KCNK5,RGS9,CACNA1I,CLIC3,KCNK6,CORO1A,HECW1,TSPAN13,REM…
18_Member	GO Biological Processes	GO:0010959	regulation of metal ion transport	-14.9854	-13.0365	79/398	134,135,150,187,274,288,486,623,775,816,920,930,945,1193,1230,1318,1908,2185,2259,2273,2669,2697,2847,3458,3627,3755,3779,3784,4067,4283,4638,4923,5023,5031,5155,5159,5294,5318,5350,5743,5777,5999,6236,6347,6351,6352,6373,6375,6387,6546,6781,7070,7852,8291,8787,8832,10288,10859,11027,11151,23072,27075,28954,30820,54106,54209,54923,54997,57214,57520,57817,115352,126306,130497,219527,246329,283229,…	ADORA1,ADORA2A,ADRA2A,APLNR,BIN1,ANK3,FXYD2,BDKRB1,CACNA1C,CAMK2B,CD4,CD19,CD33,CLIC2,CCR1,SLC31A2,EDN3,PTK2B,FGF14,FHL1,GEM,GJA1,MCHR1,IFNG,CXCL10,KCNG1,KCNMB1,KCNQ1,LYN,CXCL9,MYLK,NTSR1,P2RX1,P2RY6,PDGFB,PDGFRB,PIK3CG,PKP2,PLN,PTGS2,PTPN6,RGS4,RRAD,CCL2,CCL4,CCL5,CXCL11,XCL1,CXCL12,SLC8A1,STC1,THY1,CXCR4,DYSF,RGS9,CD84,LILRB2,LILRB1,LILRA2,CORO1A,HECW1,TSPAN13,REM1,KCNIP1,TLR9,TREM2,LIME1,TESC,…
18_Member	GO Biological Processes	GO:0034762	regulation of transmembrane transport	-14.9275	-12.9838	100/572	150,187,274,288,486,623,718,760,775,930,1193,1318,1520,1536,1741,1908,1909,2048,2185,2259,2273,2669,2697,2702,2891,2892,3458,3553,3627,3738,3742,3748,3751,3754,3755,3762,3767,3772,3778,3779,3784,4067,4283,4318,4747,4923,5031,5243,5294,5350,5649,5724,5777,5999,6236,6335,6347,6373,6375,6506,6546,7057,7070,7124,7291,8291,8645,8787,8911,9022,9424,11151,23072,27075,28954,30820,53405,54102,54106,54207,…	ADRA2A,APLNR,BIN1,ANK3,FXYD2,BDKRB1,C3,CA2,CACNA1C,CD19,CLIC2,SLC31A2,CTSS,CYBB,DLG3,EDN3,EDNRA,EPHB2,PTK2B,FGF14,FHL1,GEM,GJA1,GJA5,GRIA2,GRIA3,IFNG,IL1B,CXCL10,KCNA3,KCNA6,KCNC3,KCND2,KCNF1,KCNG1,KCNJ5,KCNJ11,KCNJ15,KCNMA1,KCNMB1,KCNQ1,LYN,CXCL9,MMP9,NEFL,NTSR1,P2RY6,ABCB1,PIK3CG,PLN,RELN,PTAFR,PTPN6,RGS4,RRAD,SCN9A,CCL2,CXCL11,XCL1,SLC1A2,SLC8A1,THBS1,THY1,TNF,TWIST1,DYSF,KCNK5,RGS9,CACNA1I,CL…
18_Member	GO Biological Processes	GO:0051924	regulation of calcium ion transport	-14.6604	-12.7268	60/259	135,150,187,274,623,775,816,920,930,945,1193,1230,2185,2259,2669,2697,2847,3627,4067,4283,4638,4923,5023,5031,5155,5159,5294,5350,5743,5777,5999,6236,6347,6351,6352,6373,6375,6387,6546,6781,7070,7852,8291,8787,8832,10288,10859,11027,11151,27075,28954,54106,54923,57214,115352,126306,246329,283229,342667,353514	ADORA2A,ADRA2A,APLNR,BIN1,BDKRB1,CACNA1C,CAMK2B,CD4,CD19,CD33,CLIC2,CCR1,PTK2B,FGF14,GEM,GJA1,MCHR1,CXCL10,LYN,CXCL9,MYLK,NTSR1,P2RX1,P2RY6,PDGFB,PDGFRB,PIK3CG,PLN,PTGS2,PTPN6,RGS4,RRAD,CCL2,CCL4,CCL5,CXCL11,XCL1,CXCL12,SLC8A1,STC1,THY1,CXCR4,DYSF,RGS9,CD84,LILRB2,LILRB1,LILRA2,CORO1A,TSPAN13,REM1,TLR9,LIME1,CEMIP,FCRL3,JSRP1,STAC3,CRACR2B,STAC2,LILRA5
18_Member	GO Biological Processes	GO:0098662	inorganic cation transmembrane transport	-11.1958	-9.42758	112/767	150,187,274,288,356,358,486,489,623,775,930,1193,1234,1236,1318,1346,1908,2185,2247,2259,2273,2669,3458,3627,3738,3742,3748,3751,3754,3755,3762,3767,3772,3775,3777,3778,3779,3782,3783,3784,3932,4067,4283,4923,5031,5294,5350,5777,5788,5999,6236,6335,6363,6366,6373,6375,6507,6546,7070,7291,7351,8291,8645,8911,9424,9498,9651,11151,23072,27075,27345,28954,30061,30820,51196,51296,54106,54207,54209,549…	ADRA2A,APLNR,BIN1,ANK3,FASLG,AQP1,FXYD2,ATP2A3,BDKRB1,CACNA1C,CD19,CLIC2,CCR5,CCR7,SLC31A2,COX7A1,EDN3,PTK2B,FGF2,FGF14,FHL1,GEM,IFNG,CXCL10,KCNA3,KCNA6,KCNC3,KCND2,KCNF1,KCNG1,KCNJ5,KCNJ11,KCNJ15,KCNK1,KCNK3,KCNMA1,KCNMB1,KCNN3,KCNN4,KCNQ1,LCK,LYN,CXCL9,NTSR1,P2RY6,PIK3CG,PLN,PTPN6,PTPRC,RGS4,RRAD,SCN9A,CCL19,CCL21,CXCL11,XCL1,SLC1A3,SLC8A1,THY1,TWIST1,UCP2,DYSF,KCNK5,CACNA1I,KCNK6,SLC4A8,PLCH2,…
18_Member	GO Biological Processes	GO:1904062	regulation of cation transmembrane transport	-10.9616	-9.21012	64/344	150,187,274,288,486,623,775,930,1193,1318,1520,1741,1908,2048,2185,2259,2273,2669,2891,2892,3458,3627,3755,3767,3779,3784,4067,4283,4318,4747,4923,5031,5294,5350,5649,5777,5999,6236,6347,6373,6375,6546,7070,7291,8291,8787,11151,23072,27075,28954,30820,54106,54209,54923,54997,57214,57520,57817,126306,130497,219527,246329,342667,729230	ADRA2A,APLNR,BIN1,ANK3,FXYD2,BDKRB1,CACNA1C,CD19,CLIC2,SLC31A2,CTSS,DLG3,EDN3,EPHB2,PTK2B,FGF14,FHL1,GEM,GRIA2,GRIA3,IFNG,CXCL10,KCNG1,KCNJ11,KCNMB1,KCNQ1,LYN,CXCL9,MMP9,NEFL,NTSR1,P2RY6,PIK3CG,PLN,RELN,PTPN6,RGS4,RRAD,CCL2,CXCL11,XCL1,SLC8A1,THY1,TWIST1,DYSF,RGS9,CORO1A,HECW1,TSPAN13,REM1,KCNIP1,TLR9,TREM2,LIME1,TESC,CEMIP,HECW2,HAMP,JSRP1,OSR1,LRRC55,STAC3,STAC2,CCR2
18_Member	GO Biological Processes	GO:0060401	cytosolic calcium ion transport	-8.32705	-6.75057	38/180	187,356,489,623,775,920,930,931,1193,1234,1236,1490,2185,2247,3627,3932,4067,4283,4923,5031,5350,5777,5788,6363,6366,6373,6375,6546,7070,9651,11151,51196,54923,55013,57214,59341,126306,728215	APLNR,FASLG,ATP2A3,BDKRB1,CACNA1C,CD4,CD19,MS4A1,CLIC2,CCR5,CCR7,CCN2,PTK2B,FGF2,CXCL10,LCK,LYN,CXCL9,NTSR1,P2RY6,PLN,PTPN6,PTPRC,CCL19,CCL21,CXCL11,XCL1,SLC8A1,THY1,PLCH2,CORO1A,PLCE1,LIME1,MCUB,CEMIP,TRPV4,JSRP1,FAM155A
18_Member	GO Biological Processes	GO:0070588	calcium ion transmembrane transport	-8.20228	-6.63646	56/329	150,187,274,356,489,623,775,930,1193,1234,1236,2185,2247,2259,2669,3627,3932,4067,4283,4923,5031,5294,5350,5777,5788,6236,6363,6366,6373,6375,6546,7070,8291,8911,9651,11151,27075,28954,51196,54106,54923,55013,55584,55799,57214,57419,59341,79054,93589,116443,126306,140738,168620,246329,342667,728215	ADRA2A,APLNR,BIN1,FASLG,ATP2A3,BDKRB1,CACNA1C,CD19,CLIC2,CCR5,CCR7,PTK2B,FGF2,FGF14,GEM,CXCL10,LCK,LYN,CXCL9,NTSR1,P2RY6,PIK3CG,PLN,PTPN6,PTPRC,RRAD,CCL19,CCL21,CXCL11,XCL1,SLC8A1,THY1,DYSF,CACNA1I,PLCH2,CORO1A,TSPAN13,REM1,PLCE1,TLR9,LIME1,MCUB,CHRNA9,CACNA2D3,CEMIP,SLC24A3,TRPV4,TRPM8,CACNA2D4,GRIN3A,JSRP1,TMEM37,BHLHA15,STAC3,STAC2,FAM155A
18_Member	GO Biological Processes	GO:0051209	release of sequestered calcium ion into cytosol	-8.14622	-6.58834	31/131	187,356,623,775,930,1193,1234,1236,2185,2247,3627,3932,4067,4283,4923,5031,5350,5777,5788,6363,6366,6373,6375,6546,7070,9651,11151,51196,54923,57214,126306	APLNR,FASLG,BDKRB1,CACNA1C,CD19,CLIC2,CCR5,CCR7,PTK2B,FGF2,CXCL10,LCK,LYN,CXCL9,NTSR1,P2RY6,PLN,PTPN6,PTPRC,CCL19,CCL21,CXCL11,XCL1,SLC8A1,THY1,PLCH2,CORO1A,PLCE1,LIME1,CEMIP,JSRP1
18_Member	GO Biological Processes	GO:0051283	negative regulation of sequestering of calcium ion	-8.062	-6.50762	31/132	187,356,623,775,930,1193,1234,1236,2185,2247,3627,3932,4067,4283,4923,5031,5350,5777,5788,6363,6366,6373,6375,6546,7070,9651,11151,51196,54923,57214,126306	APLNR,FASLG,BDKRB1,CACNA1C,CD19,CLIC2,CCR5,CCR7,PTK2B,FGF2,CXCL10,LCK,LYN,CXCL9,NTSR1,P2RY6,PLN,PTPN6,PTPRC,CCL19,CCL21,CXCL11,XCL1,SLC8A1,THY1,PLCH2,CORO1A,PLCE1,LIME1,CEMIP,JSRP1
18_Member	GO Biological Processes	GO:0051282	regulation of sequestering of calcium ion	-7.89655	-6.35786	31/134	187,356,623,775,930,1193,1234,1236,2185,2247,3627,3932,4067,4283,4923,5031,5350,5777,5788,6363,6366,6373,6375,6546,7070,9651,11151,51196,54923,57214,126306	APLNR,FASLG,BDKRB1,CACNA1C,CD19,CLIC2,CCR5,CCR7,PTK2B,FGF2,CXCL10,LCK,LYN,CXCL9,NTSR1,P2RY6,PLN,PTPN6,PTPRC,CCL19,CCL21,CXCL11,XCL1,SLC8A1,THY1,PLCH2,CORO1A,PLCE1,LIME1,CEMIP,JSRP1
18_Member	GO Biological Processes	GO:0060402	calcium ion transport into cytosol	-7.70989	-6.18828	35/166	187,356,623,775,920,930,931,1193,1234,1236,2185,2247,3627,3932,4067,4283,4923,5031,5350,5777,5788,6363,6366,6373,6375,6546,7070,9651,11151,51196,54923,57214,59341,126306,728215	APLNR,FASLG,BDKRB1,CACNA1C,CD4,CD19,MS4A1,CLIC2,CCR5,CCR7,PTK2B,FGF2,CXCL10,LCK,LYN,CXCL9,NTSR1,P2RY6,PLN,PTPN6,PTPRC,CCL19,CCL21,CXCL11,XCL1,SLC8A1,THY1,PLCH2,CORO1A,PLCE1,LIME1,CEMIP,TRPV4,JSRP1,FAM155A
18_Member	GO Biological Processes	GO:0051208	sequestering of calcium ion	-7.65556	-6.13971	31/137	187,356,623,775,930,1193,1234,1236,2185,2247,3627,3932,4067,4283,4923,5031,5350,5777,5788,6363,6366,6373,6375,6546,7070,9651,11151,51196,54923,57214,126306	APLNR,FASLG,BDKRB1,CACNA1C,CD19,CLIC2,CCR5,CCR7,PTK2B,FGF2,CXCL10,LCK,LYN,CXCL9,NTSR1,P2RY6,PLN,PTPN6,PTPRC,CCL19,CCL21,CXCL11,XCL1,SLC8A1,THY1,PLCH2,CORO1A,PLCE1,LIME1,CEMIP,JSRP1
18_Member	GO Biological Processes	GO:0097553	calcium ion transmembrane import into cytosol	-7.45321	-5.95052	32/147	187,356,623,775,930,1193,1234,1236,2185,2247,3627,3932,4067,4283,4923,5031,5350,5777,5788,6363,6366,6373,6375,6546,7070,9651,11151,51196,54923,57214,126306,728215	APLNR,FASLG,BDKRB1,CACNA1C,CD19,CLIC2,CCR5,CCR7,PTK2B,FGF2,CXCL10,LCK,LYN,CXCL9,NTSR1,P2RY6,PLN,PTPN6,PTPRC,CCL19,CCL21,CXCL11,XCL1,SLC8A1,THY1,PLCH2,CORO1A,PLCE1,LIME1,CEMIP,JSRP1,FAM155A
18_Member	GO Biological Processes	GO:1903169	regulation of calcium ion transmembrane transport	-7.2748	-5.78964	33/157	150,187,274,623,775,930,1193,2185,2259,2669,3627,4067,4283,4923,5031,5294,5350,5777,6236,6373,6375,6546,7070,8291,11151,27075,28954,54106,54923,57214,126306,246329,342667	ADRA2A,APLNR,BIN1,BDKRB1,CACNA1C,CD19,CLIC2,PTK2B,FGF14,GEM,CXCL10,LYN,CXCL9,NTSR1,P2RY6,PIK3CG,PLN,PTPN6,RRAD,CXCL11,XCL1,SLC8A1,THY1,DYSF,CORO1A,TSPAN13,REM1,TLR9,LIME1,CEMIP,JSRP1,STAC3,STAC2
18_Member	GO Biological Processes	GO:0051235	maintenance of location	-7.15369	-5.67616	55/343	187,288,356,602,623,718,775,920,930,1193,1234,1236,2185,2200,2201,2247,2583,2697,3553,3569,3586,3627,3690,3932,3934,4052,4067,4188,4232,4283,4481,4923,5031,5350,5552,5777,5788,6279,6280,6363,6366,6373,6375,6546,6653,7070,7124,8291,9651,11151,22873,51196,54923,57214,126306	APLNR,ANK3,FASLG,BCL3,BDKRB1,C3,CACNA1C,CD4,CD19,CLIC2,CCR5,CCR7,PTK2B,FBN1,FBN2,FGF2,B4GALNT1,GJA1,IL1B,IL6,IL10,CXCL10,ITGB3,LCK,LCN2,LTBP1,LYN,MDFI,MEST,CXCL9,MSR1,NTSR1,P2RY6,PLN,SRGN,PTPN6,PTPRC,S100A8,S100A9,CCL19,CCL21,CXCL11,XCL1,SLC8A1,SORL1,THY1,TNF,DYSF,PLCH2,CORO1A,DZIP1,PLCE1,LIME1,CEMIP,JSRP1
18_Member	GO Biological Processes	GO:0051279	regulation of release of sequestered calcium ion into cytosol	-6.44047	-5.00928	21/81	187,623,775,930,1193,2185,3627,4067,4283,4923,5031,5350,5777,6373,6375,6546,7070,11151,54923,57214,126306	APLNR,BDKRB1,CACNA1C,CD19,CLIC2,PTK2B,CXCL10,LYN,CXCL9,NTSR1,P2RY6,PLN,PTPN6,CXCL11,XCL1,SLC8A1,THY1,CORO1A,LIME1,CEMIP,JSRP1
18_Member	GO Biological Processes	GO:0010522	regulation of calcium ion transport into cytosol	-5.33786	-4.00796	22/101	187,623,775,920,930,1193,2185,3627,4067,4283,4923,5031,5350,5777,6373,6375,6546,7070,11151,54923,57214,126306	APLNR,BDKRB1,CACNA1C,CD4,CD19,CLIC2,PTK2B,CXCL10,LYN,CXCL9,NTSR1,P2RY6,PLN,PTPN6,CXCL11,XCL1,SLC8A1,THY1,CORO1A,LIME1,CEMIP,JSRP1
18_Member	GO Biological Processes	GO:0051281	positive regulation of release of sequestered calcium ion into cytosol	-3.90704	-2.73373	11/40	187,623,930,3627,4283,4923,5031,6373,6375,7070,57214	APLNR,BDKRB1,CD19,CXCL10,CXCL9,NTSR1,P2RY6,CXCL11,XCL1,THY1,CEMIP
18_Member	GO Biological Processes	GO:0010524	positive regulation of calcium ion transport into cytosol	-3.26555	-2.17079	12/54	187,623,920,930,3627,4283,4923,5031,6373,6375,7070,57214	APLNR,BDKRB1,CD4,CD19,CXCL10,CXCL9,NTSR1,P2RY6,CXCL11,XCL1,THY1,CEMIP
18_Member	GO Biological Processes	GO:1904427	positive regulation of calcium ion transmembrane transport	-3.08865	-2.01668	14/72	187,623,930,2259,3627,4283,4923,5031,6373,6375,7070,57214,246329,342667	APLNR,BDKRB1,CD19,FGF14,CXCL10,CXCL9,NTSR1,P2RY6,CXCL11,XCL1,THY1,CEMIP,STAC3,STAC2
19_Summary	GO Biological Processes	GO:0001568	blood vessel development	-26.3126	-23.9354	149/777	101,187,284,290,301,356,358,575,639,655,718,719,728,861,958,1000,1012,1116,1277,1278,1281,1285,1289,1295,1296,1311,1490,1524,1536,1545,1634,1890,1901,1909,1948,2041,2048,2049,2069,2152,2185,2191,2246,2247,2294,2296,2303,2307,2348,2702,2833,3082,3087,3397,3491,3552,3553,3569,3586,3606,3627,3678,3689,3690,3696,4015,4016,4017,4052,4223,4638,4804,4897,5054,5125,5154,5155,5156,5159,5175,5294,5345,5396…	ADAM8,APLNR,ANGPT1,ANPEP,ANXA1,FASLG,AQP1,ADGRB1,PRDM1,BMP7,C3,C3AR1,C5AR1,RUNX1,CD40,CDH2,CDH13,CHI3L1,COL1A1,COL1A2,COL3A1,COL4A3,COL5A1,COL8A1,COL8A2,COMP,CCN2,CX3CR1,CYBB,CYP1B1,DCN,TYMP,S1PR1,EDNRA,EFNB2,EPHA1,EPHB2,EPHB3,EREG,F3,PTK2B,FAP,FGF1,FGF2,FOXF1,FOXC1,FOXC2,FOXS1,FOLR1,GJA5,CXCR3,HGF,HHEX,ID1,CCN1,IL1A,IL1B,IL6,IL10,IL18,CXCL10,ITGA5,ITGB2,ITGB3,ITGB8,LOX,LOXL1,LOXL2,LTBP1,MEOX2,MY…
19_Member	GO Biological Processes	GO:0001568	blood vessel development	-26.3126	-23.9354	149/777	101,187,284,290,301,356,358,575,639,655,718,719,728,861,958,1000,1012,1116,1277,1278,1281,1285,1289,1295,1296,1311,1490,1524,1536,1545,1634,1890,1901,1909,1948,2041,2048,2049,2069,2152,2185,2191,2246,2247,2294,2296,2303,2307,2348,2702,2833,3082,3087,3397,3491,3552,3553,3569,3586,3606,3627,3678,3689,3690,3696,4015,4016,4017,4052,4223,4638,4804,4897,5054,5125,5154,5155,5156,5159,5175,5294,5345,5396…	ADAM8,APLNR,ANGPT1,ANPEP,ANXA1,FASLG,AQP1,ADGRB1,PRDM1,BMP7,C3,C3AR1,C5AR1,RUNX1,CD40,CDH2,CDH13,CHI3L1,COL1A1,COL1A2,COL3A1,COL4A3,COL5A1,COL8A1,COL8A2,COMP,CCN2,CX3CR1,CYBB,CYP1B1,DCN,TYMP,S1PR1,EDNRA,EFNB2,EPHA1,EPHB2,EPHB3,EREG,F3,PTK2B,FAP,FGF1,FGF2,FOXF1,FOXC1,FOXC2,FOXS1,FOLR1,GJA5,CXCR3,HGF,HHEX,ID1,CCN1,IL1A,IL1B,IL6,IL10,IL18,CXCL10,ITGA5,ITGB2,ITGB3,ITGB8,LOX,LOXL1,LOXL2,LTBP1,MEOX2,MY…
19_Member	GO Biological Processes	GO:0048514	blood vessel morphogenesis	-25.7136	-23.3719	137/690	101,187,284,290,301,356,358,575,639,718,719,728,861,958,1000,1012,1116,1281,1285,1295,1296,1311,1490,1524,1536,1545,1634,1890,1901,1909,1948,2041,2048,2049,2069,2152,2185,2191,2246,2247,2294,2296,2303,2348,2702,2833,3082,3087,3397,3491,3552,3553,3569,3586,3606,3627,3678,3689,3690,3696,4015,4017,4223,4638,4804,4897,5054,5154,5156,5159,5175,5294,5345,5396,5743,5764,6347,6422,6423,6688,6850,6899,691…	ADAM8,APLNR,ANGPT1,ANPEP,ANXA1,FASLG,AQP1,ADGRB1,PRDM1,C3,C3AR1,C5AR1,RUNX1,CD40,CDH2,CDH13,CHI3L1,COL3A1,COL4A3,COL8A1,COL8A2,COMP,CCN2,CX3CR1,CYBB,CYP1B1,DCN,TYMP,S1PR1,EDNRA,EFNB2,EPHA1,EPHB2,EPHB3,EREG,F3,PTK2B,FAP,FGF1,FGF2,FOXF1,FOXC1,FOXC2,FOLR1,GJA5,CXCR3,HGF,HHEX,ID1,CCN1,IL1A,IL1B,IL6,IL10,IL18,CXCL10,ITGA5,ITGB2,ITGB3,ITGB8,LOX,LOXL2,MEOX2,MYLK,NGFR,NRCAM,SERPINE1,PDGFA,PDGFRA,PDGFRB,P…
19_Member	GO Biological Processes	GO:0001525	angiogenesis	-22.6974	-20.4644	119/594	101,187,284,290,301,356,358,575,718,719,728,861,958,1012,1116,1285,1295,1296,1490,1524,1536,1545,1634,1890,1901,1909,1948,2041,2048,2049,2069,2152,2185,2191,2246,2247,2296,2303,2702,2833,3082,3087,3397,3491,3552,3553,3569,3586,3606,3627,3678,3689,3690,3696,4017,4223,4804,4897,5054,5154,5156,5159,5175,5294,5743,5764,6347,6422,6423,6850,6899,7010,7045,7057,7058,7060,7070,7127,7291,7424,7474,7852,80…	ADAM8,APLNR,ANGPT1,ANPEP,ANXA1,FASLG,AQP1,ADGRB1,C3,C3AR1,C5AR1,RUNX1,CD40,CDH13,CHI3L1,COL4A3,COL8A1,COL8A2,CCN2,CX3CR1,CYBB,CYP1B1,DCN,TYMP,S1PR1,EDNRA,EFNB2,EPHA1,EPHB2,EPHB3,EREG,F3,PTK2B,FAP,FGF1,FGF2,FOXC1,FOXC2,GJA5,CXCR3,HGF,HHEX,ID1,CCN1,IL1A,IL1B,IL6,IL10,IL18,CXCL10,ITGA5,ITGB2,ITGB3,ITGB8,LOXL2,MEOX2,NGFR,NRCAM,SERPINE1,PDGFA,PDGFRA,PDGFRB,PECAM1,PIK3CG,PTGS2,PTN,CCL2,SFRP1,SFRP2,SYK,…
19_Member	GO Biological Processes	GO:1901342	regulation of vasculature development	-13.3166	-11.4434	80/434	187,301,356,358,575,655,718,719,728,861,958,1116,1285,1524,1536,1545,1634,1948,2041,2152,2185,2246,2247,2296,2303,3082,3087,3397,3552,3553,3569,3586,3627,3678,3689,3696,4223,4773,4804,5054,5154,5155,5743,5764,6422,6423,7010,7057,7058,7060,7291,7424,7474,7852,8038,8829,10563,11117,23166,23213,23576,26585,27286,51129,51738,54453,55273,56999,57608,64094,79805,79924,90993,116844,126259,146850,147372,…	APLNR,ANXA1,FASLG,AQP1,ADGRB1,BMP7,C3,C3AR1,C5AR1,RUNX1,CD40,CHI3L1,COL4A3,CX3CR1,CYBB,CYP1B1,DCN,EFNB2,EPHA1,F3,PTK2B,FGF1,FGF2,FOXC1,FOXC2,HGF,HHEX,ID1,IL1A,IL1B,IL6,IL10,CXCL10,ITGA5,ITGB2,ITGB8,MEOX2,NFATC2,NGFR,SERPINE1,PDGFA,PDGFB,PTGS2,PTN,SFRP1,SFRP2,TEK,THBS1,THBS2,THBS4,TWIST1,VEGFC,WNT5A,CXCR4,ADAM12,NRP1,CXCL13,EMILIN1,STAB1,SULF1,DDAH1,GREM1,SRPX2,ANGPTL4,GHRL,RIN2,TMEM100,ADAMTS9,JC…
19_Member	GO Biological Processes	GO:1904018	positive regulation of vasculature development	-13.2702	-11.4014	54/233	187,301,358,718,719,728,861,958,1116,1524,1536,1545,1948,2041,2152,2185,2246,2247,2303,3082,3552,3553,3586,3678,3689,3696,5054,5155,5743,6423,7010,7057,7291,7424,7474,7852,8038,8829,23576,26585,27286,51129,51738,54453,55273,57608,64094,79805,79924,116844,126259,146850,147372,168667	APLNR,ANXA1,AQP1,C3,C3AR1,C5AR1,RUNX1,CD40,CHI3L1,CX3CR1,CYBB,CYP1B1,EFNB2,EPHA1,F3,PTK2B,FGF1,FGF2,FOXC2,HGF,IL1A,IL1B,IL10,ITGA5,ITGB2,ITGB8,SERPINE1,PDGFB,PTGS2,SFRP2,TEK,THBS1,TWIST1,VEGFC,WNT5A,CXCR4,ADAM12,NRP1,DDAH1,GREM1,SRPX2,ANGPTL4,GHRL,RIN2,TMEM100,JCAD,SMOC2,VASH2,ADM2,LRG1,TMIGD2,PIK3R6,CCBE1,BMPER
19_Member	GO Biological Processes	GO:0045766	positive regulation of angiogenesis	-13.1658	-11.3013	50/206	187,301,358,718,719,728,861,958,1116,1524,1536,1545,2041,2152,2185,2246,2247,2303,3082,3552,3553,3586,3678,3689,3696,5054,5743,6423,7010,7057,7291,7424,7474,7852,8038,8829,23576,26585,27286,51129,51738,57608,64094,79805,79924,116844,126259,146850,147372,168667	APLNR,ANXA1,AQP1,C3,C3AR1,C5AR1,RUNX1,CD40,CHI3L1,CX3CR1,CYBB,CYP1B1,EPHA1,F3,PTK2B,FGF1,FGF2,FOXC2,HGF,IL1A,IL1B,IL10,ITGA5,ITGB2,ITGB8,SERPINE1,PTGS2,SFRP2,TEK,THBS1,TWIST1,VEGFC,WNT5A,CXCR4,ADAM12,NRP1,DDAH1,GREM1,SRPX2,ANGPTL4,GHRL,JCAD,SMOC2,VASH2,ADM2,LRG1,TMIGD2,PIK3R6,CCBE1,BMPER
19_Member	GO Biological Processes	GO:0045765	regulation of angiogenesis	-12.433	-10.6065	73/392	187,301,356,358,575,718,719,728,861,958,1116,1285,1524,1536,1545,1634,2041,2152,2185,2246,2247,2296,2303,3082,3087,3397,3552,3553,3569,3586,3627,3678,3689,3696,4223,4804,5054,5743,5764,6422,6423,7010,7057,7058,7060,7291,7424,7474,7852,8038,8829,10563,11117,23166,23213,23576,26585,27286,51129,51738,56999,57608,64094,79805,79924,90993,116844,126259,146850,147372,168667,641700,729230	APLNR,ANXA1,FASLG,AQP1,ADGRB1,C3,C3AR1,C5AR1,RUNX1,CD40,CHI3L1,COL4A3,CX3CR1,CYBB,CYP1B1,DCN,EPHA1,F3,PTK2B,FGF1,FGF2,FOXC1,FOXC2,HGF,HHEX,ID1,IL1A,IL1B,IL6,IL10,CXCL10,ITGA5,ITGB2,ITGB8,MEOX2,NGFR,SERPINE1,PTGS2,PTN,SFRP1,SFRP2,TEK,THBS1,THBS2,THBS4,TWIST1,VEGFC,WNT5A,CXCR4,ADAM12,NRP1,CXCL13,EMILIN1,STAB1,SULF1,DDAH1,GREM1,SRPX2,ANGPTL4,GHRL,ADAMTS9,JCAD,SMOC2,VASH2,ADM2,CREB3L1,LRG1,TMIGD2,PIK…
19_Member	GO Biological Processes	GO:0001667	ameboidal-type cell migration	-7.84563	-6.31622	71/472	284,301,397,575,655,958,1012,1235,1545,1634,1803,1908,1948,2185,2191,2246,2247,2252,2303,2348,2625,2668,2697,3036,3397,3458,3640,3673,3676,3689,3690,4017,4070,4223,4318,5155,5175,5646,5743,5764,6546,6781,6899,7010,7040,7057,7076,7291,7424,7474,7869,8829,9353,9464,10371,10501,10507,10563,26585,27286,54453,56920,56999,57449,57608,64094,79899,147372,152007,168667,286204	ANGPT1,ANXA1,ARHGDIB,ADGRB1,BMP7,CD40,CDH13,CCR6,CYP1B1,DCN,DPP4,EDN3,EFNB2,PTK2B,FAP,FGF1,FGF2,FGF7,FOXC2,FOLR1,GATA3,GDNF,GJA1,HAS1,ID1,IFNG,INSL3,ITGA2,ITGA4,ITGB2,ITGB3,LOXL2,TACSTD2,MEOX2,MMP9,PDGFB,PECAM1,PRSS3,PTGS2,PTN,SLC8A1,STC1,TBX1,TEK,TGFB1,THBS1,TIMP1,TWIST1,VEGFC,WNT5A,SEMA3B,NRP1,SLIT2,HAND2,SEMA3A,SEMA6B,SEMA4D,CXCL13,GREM1,SRPX2,RIN2,SEMA3G,ADAMTS9,PLEKHG5,JCAD,SMOC2,PRR5L,CCBE1…
19_Member	GO Biological Processes	GO:0090130	tissue migration	-5.44905	-4.10568	53/368	284,301,575,958,1012,1235,1545,1634,1803,1948,2185,2191,2246,2247,2252,2294,2303,2625,3397,3458,3640,3673,3689,3690,4017,4070,4223,4318,5155,5175,5646,5743,5764,6781,7010,7040,7057,7424,7474,8829,9353,10371,10563,26585,27286,54453,56999,57449,57608,64094,147372,152007,168667	ANGPT1,ANXA1,ADGRB1,CD40,CDH13,CCR6,CYP1B1,DCN,DPP4,EFNB2,PTK2B,FAP,FGF1,FGF2,FGF7,FOXF1,FOXC2,GATA3,ID1,IFNG,INSL3,ITGA2,ITGB2,ITGB3,LOXL2,TACSTD2,MEOX2,MMP9,PDGFB,PECAM1,PRSS3,PTGS2,PTN,STC1,TEK,TGFB1,THBS1,VEGFC,WNT5A,NRP1,SLIT2,SEMA3A,CXCL13,GREM1,SRPX2,RIN2,ADAMTS9,PLEKHG5,JCAD,SMOC2,CCBE1,GLIPR2,BMPER
19_Member	GO Biological Processes	GO:0010631	epithelial cell migration	-5.43168	-4.08959	52/359	284,301,575,958,1012,1235,1545,1634,1803,1948,2185,2191,2246,2247,2252,2303,2625,3397,3458,3640,3673,3689,3690,4017,4070,4223,4318,5155,5175,5646,5743,5764,6781,7010,7040,7057,7424,7474,8829,9353,10371,10563,26585,27286,54453,56999,57449,57608,64094,147372,152007,168667	ANGPT1,ANXA1,ADGRB1,CD40,CDH13,CCR6,CYP1B1,DCN,DPP4,EFNB2,PTK2B,FAP,FGF1,FGF2,FGF7,FOXC2,GATA3,ID1,IFNG,INSL3,ITGA2,ITGB2,ITGB3,LOXL2,TACSTD2,MEOX2,MMP9,PDGFB,PECAM1,PRSS3,PTGS2,PTN,STC1,TEK,TGFB1,THBS1,VEGFC,WNT5A,NRP1,SLIT2,SEMA3A,CXCL13,GREM1,SRPX2,RIN2,ADAMTS9,PLEKHG5,JCAD,SMOC2,CCBE1,GLIPR2,BMPER
19_Member	GO Biological Processes	GO:0090132	epithelium migration	-5.32565	-3.99822	52/362	284,301,575,958,1012,1235,1545,1634,1803,1948,2185,2191,2246,2247,2252,2303,2625,3397,3458,3640,3673,3689,3690,4017,4070,4223,4318,5155,5175,5646,5743,5764,6781,7010,7040,7057,7424,7474,8829,9353,10371,10563,26585,27286,54453,56999,57449,57608,64094,147372,152007,168667	ANGPT1,ANXA1,ADGRB1,CD40,CDH13,CCR6,CYP1B1,DCN,DPP4,EFNB2,PTK2B,FAP,FGF1,FGF2,FGF7,FOXC2,GATA3,ID1,IFNG,INSL3,ITGA2,ITGB2,ITGB3,LOXL2,TACSTD2,MEOX2,MMP9,PDGFB,PECAM1,PRSS3,PTGS2,PTN,STC1,TEK,TGFB1,THBS1,VEGFC,WNT5A,NRP1,SLIT2,SEMA3A,CXCL13,GREM1,SRPX2,RIN2,ADAMTS9,PLEKHG5,JCAD,SMOC2,CCBE1,GLIPR2,BMPER
19_Member	GO Biological Processes	GO:0043542	endothelial cell migration	-5.24566	-3.92397	43/280	284,301,575,958,1012,1545,1634,1803,1948,2185,2191,2246,2247,2303,2625,3397,3689,3690,4017,4223,5155,5175,5646,5743,5764,6781,7010,7040,7057,7424,7474,8829,9353,10563,26585,27286,54453,56999,57449,57608,64094,147372,168667	ANGPT1,ANXA1,ADGRB1,CD40,CDH13,CYP1B1,DCN,DPP4,EFNB2,PTK2B,FAP,FGF1,FGF2,FOXC2,GATA3,ID1,ITGB2,ITGB3,LOXL2,MEOX2,PDGFB,PECAM1,PRSS3,PTGS2,PTN,STC1,TEK,TGFB1,THBS1,VEGFC,WNT5A,NRP1,SLIT2,CXCL13,GREM1,SRPX2,RIN2,ADAMTS9,PLEKHG5,JCAD,SMOC2,CCBE1,BMPER
19_Member	GO Biological Processes	GO:0010634	positive regulation of epithelial cell migration	-4.76952	-3.50096	30/175	284,301,958,1235,2185,2246,2247,2252,2303,2625,3458,3640,3673,3690,4318,5155,5743,7010,7040,7057,7424,7474,8613,8829,27286,54453,57608,64094,147372,152007	ANGPT1,ANXA1,CD40,CCR6,PTK2B,FGF1,FGF2,FGF7,FOXC2,GATA3,IFNG,INSL3,ITGA2,ITGB3,MMP9,PDGFB,PTGS2,TEK,TGFB1,THBS1,VEGFC,WNT5A,PLPP3,NRP1,SRPX2,RIN2,JCAD,SMOC2,CCBE1,GLIPR2
19_Member	GO Biological Processes	GO:0010595	positive regulation of endothelial cell migration	-3.96684	-2.7836	23/131	284,301,958,2185,2246,2247,2303,2625,3690,5155,5743,7010,7040,7057,7424,7474,8613,8829,27286,54453,57608,64094,147372	ANGPT1,ANXA1,CD40,PTK2B,FGF1,FGF2,FOXC2,GATA3,ITGB3,PDGFB,PTGS2,TEK,TGFB1,THBS1,VEGFC,WNT5A,PLPP3,NRP1,SRPX2,RIN2,JCAD,SMOC2,CCBE1
19_Member	GO Biological Processes	GO:0010632	regulation of epithelial cell migration	-3.9474	-2.76974	41/297	284,301,575,958,1235,1634,2185,2246,2247,2252,2303,2625,3458,3640,3673,3690,4070,4223,4318,5155,5743,5764,6781,7010,7040,7057,7424,7474,8613,8829,9353,10371,10563,27286,54453,56999,57608,64094,147372,152007,168667	ANGPT1,ANXA1,ADGRB1,CD40,CCR6,DCN,PTK2B,FGF1,FGF2,FGF7,FOXC2,GATA3,IFNG,INSL3,ITGA2,ITGB3,TACSTD2,MEOX2,MMP9,PDGFB,PTGS2,PTN,STC1,TEK,TGFB1,THBS1,VEGFC,WNT5A,PLPP3,NRP1,SLIT2,SEMA3A,CXCL13,SRPX2,RIN2,ADAMTS9,JCAD,SMOC2,CCBE1,GLIPR2,BMPER
19_Member	GO Biological Processes	GO:0002040	sprouting angiogenesis	-3.78354	-2.62192	29/188	187,284,301,1012,1948,2185,2246,2247,2303,3586,3678,4017,4223,4804,5743,7010,7057,7424,8829,9353,26585,27286,51738,56999,57608,84870,90993,147372,168667	APLNR,ANGPT1,ANXA1,CDH13,EFNB2,PTK2B,FGF1,FGF2,FOXC2,IL10,ITGA5,LOXL2,MEOX2,NGFR,PTGS2,TEK,THBS1,VEGFC,NRP1,SLIT2,GREM1,SRPX2,GHRL,ADAMTS9,JCAD,RSPO3,CREB3L1,CCBE1,BMPER
19_Member	GO Biological Processes	GO:0010594	regulation of endothelial cell migration	-3.14793	-2.06553	32/234	284,301,575,958,1634,2185,2246,2247,2303,2625,3690,4223,5155,5743,5764,6781,7010,7040,7057,7424,7474,8613,8829,9353,10563,27286,54453,56999,57608,64094,147372,168667	ANGPT1,ANXA1,ADGRB1,CD40,DCN,PTK2B,FGF1,FGF2,FOXC2,GATA3,ITGB3,MEOX2,PDGFB,PTGS2,PTN,STC1,TEK,TGFB1,THBS1,VEGFC,WNT5A,PLPP3,NRP1,SLIT2,CXCL13,SRPX2,RIN2,ADAMTS9,JCAD,SMOC2,CCBE1,BMPER
19_Member	GO Biological Processes	GO:1903672	positive regulation of sprouting angiogenesis	-3.02708	-1.96506	13/65	187,301,2246,2247,2303,3586,3678,5743,8829,27286,51738,57608,168667	APLNR,ANXA1,FGF1,FGF2,FOXC2,IL10,ITGA5,PTGS2,NRP1,SRPX2,GHRL,JCAD,BMPER
20_Summary	GO Cellular Components	GO:0043235	receptor complex	-26.2463	-23.8783	116/521	150,558,650,915,916,917,919,920,923,925,926,929,958,972,973,1134,1380,1436,1438,1439,1441,1741,1956,2041,2042,2048,2049,2051,2185,2322,2555,2564,2674,2675,2676,2891,2892,2899,2900,3559,3560,3561,3563,3566,3569,3594,3598,3655,3672,3673,3676,3678,3681,3683,3684,3689,3690,3691,3696,3821,3822,3824,3977,4058,4067,4916,4920,4973,5156,5159,5618,5777,5799,6850,7010,7097,7099,7133,7185,7535,8515,8516,8631…	ADRA2A,AXL,BMP2,CD3D,CD3E,CD3G,CD247,CD4,CD6,CD8A,CD8B,CD14,CD40,CD74,CD79A,CHRNA1,CR2,CSF1R,CSF2RA,CSF2RB,CSF3R,DLG3,EGFR,EPHA1,EPHA3,EPHB2,EPHB3,EPHB6,PTK2B,FLT3,GABRA2,GABRE,GFRA1,GFRA2,GFRA3,GRIA2,GRIA3,GRIK3,GRIK4,IL2RA,IL2RB,IL2RG,IL3RA,IL4R,IL6,IL12RB1,IL13RA2,ITGA6,ITGA1,ITGA2,ITGA4,ITGA5,ITGAD,ITGAL,ITGAM,ITGB2,ITGB3,ITGB4,ITGB8,KLRC1,KLRC2,KLRD1,LIFR,LTK,LYN,NTRK3,ROR2,OLR1,PDGFRA,PDGFR…
20_Member	GO Cellular Components	GO:0043235	receptor complex	-26.2463	-23.8783	116/521	150,558,650,915,916,917,919,920,923,925,926,929,958,972,973,1134,1380,1436,1438,1439,1441,1741,1956,2041,2042,2048,2049,2051,2185,2322,2555,2564,2674,2675,2676,2891,2892,2899,2900,3559,3560,3561,3563,3566,3569,3594,3598,3655,3672,3673,3676,3678,3681,3683,3684,3689,3690,3691,3696,3821,3822,3824,3977,4058,4067,4916,4920,4973,5156,5159,5618,5777,5799,6850,7010,7097,7099,7133,7185,7535,8515,8516,8631…	ADRA2A,AXL,BMP2,CD3D,CD3E,CD3G,CD247,CD4,CD6,CD8A,CD8B,CD14,CD40,CD74,CD79A,CHRNA1,CR2,CSF1R,CSF2RA,CSF2RB,CSF3R,DLG3,EGFR,EPHA1,EPHA3,EPHB2,EPHB3,EPHB6,PTK2B,FLT3,GABRA2,GABRE,GFRA1,GFRA2,GFRA3,GRIA2,GRIA3,GRIK3,GRIK4,IL2RA,IL2RB,IL2RG,IL3RA,IL4R,IL6,IL12RB1,IL13RA2,ITGA6,ITGA1,ITGA2,ITGA4,ITGA5,ITGAD,ITGAL,ITGAM,ITGB2,ITGB3,ITGB4,ITGB8,KLRC1,KLRC2,KLRD1,LIFR,LTK,LYN,NTRK3,ROR2,OLR1,PDGFRA,PDGFR…
20_Member	GO Cellular Components	GO:0098797	plasma membrane protein complex	-20.7585	-18.5986	127/691	101,486,650,730,775,915,916,917,919,920,923,925,926,958,972,973,1000,1004,1009,1012,1134,1305,1439,1536,1741,1956,2185,2206,2207,2697,2702,2707,2743,2769,2793,2891,2892,2899,2900,3106,3108,3109,3111,3112,3113,3115,3117,3118,3119,3120,3122,3123,3127,3559,3560,3569,3594,3655,3672,3673,3676,3678,3681,3683,3684,3689,3690,3691,3696,3738,3742,3748,3751,3754,3755,3762,3767,3775,3778,3779,3783,3784,4067,…	ADAM8,FXYD2,BMP2,C7,CACNA1C,CD3D,CD3E,CD3G,CD247,CD4,CD6,CD8A,CD8B,CD40,CD74,CD79A,CDH2,CDH6,CDH11,CDH13,CHRNA1,COL13A1,CSF2RB,CYBB,DLG3,EGFR,PTK2B,MS4A2,FCER1G,GJA1,GJA5,GJB3,GLRB,GNA15,GNGT2,GRIA2,GRIA3,GRIK3,GRIK4,HLA-B,HLA-DMA,HLA-DMB,HLA-DOA,HLA-DOB,HLA-DPA1,HLA-DPB1,HLA-DQA1,HLA-DQA2,HLA-DQB1,HLA-DQB2,HLA-DRA,HLA-DRB1,HLA-DRB5,IL2RA,IL2RB,IL6,IL12RB1,ITGA6,ITGA1,ITGA2,ITGA4,ITGA5,ITGAD,ITGA…
20_Member	GO Cellular Components	GO:0098636	protein complex involved in cell adhesion	-18.3451	-16.269	24/36	940,941,1493,3655,3672,3673,3676,3678,3681,3683,3684,3689,3690,3691,3696,4067,8515,8516,9358,10077,11117,22801,58494,255743	CD28,CD80,CTLA4,ITGA6,ITGA1,ITGA2,ITGA4,ITGA5,ITGAD,ITGAL,ITGAM,ITGB2,ITGB3,ITGB4,ITGB8,LYN,ITGA10,ITGA8,ITGBL1,TSPAN32,EMILIN1,ITGA11,JAM2,NPNT
20_Member	GO Biological Processes	GO:0007229	integrin-mediated signaling pathway	-16.8463	-14.8224	39/107	959,1281,1490,2185,2207,2268,2533,3055,3655,3672,3673,3676,3678,3681,3683,3684,3689,3690,3691,3696,3909,5341,5764,6850,7070,7076,7305,7409,8515,8516,8613,8829,9358,10077,22801,27040,83706,84106,84695	CD40LG,COL3A1,CCN2,PTK2B,FCER1G,FGR,FYB1,HCK,ITGA6,ITGA1,ITGA2,ITGA4,ITGA5,ITGAD,ITGAL,ITGAM,ITGB2,ITGB3,ITGB4,ITGB8,LAMA3,PLEK,PTN,SYK,THY1,TIMP1,TYROBP,VAV1,ITGA10,ITGA8,PLPP3,NRP1,ITGBL1,TSPAN32,ITGA11,LAT,FERMT3,PRAM1,LOXL3
20_Member	GO Cellular Components	GO:0008305	integrin complex	-14.962	-13.0165	20/31	3655,3672,3673,3676,3678,3681,3683,3684,3689,3690,3691,3696,4067,8515,8516,9358,10077,11117,22801,255743	ITGA6,ITGA1,ITGA2,ITGA4,ITGA5,ITGAD,ITGAL,ITGAM,ITGB2,ITGB3,ITGB4,ITGB8,LYN,ITGA10,ITGA8,ITGBL1,TSPAN32,EMILIN1,ITGA11,NPNT
20_Member	GO Cellular Components	GO:0098802	plasma membrane receptor complex	-10.5124	-8.79054	59/311	650,915,916,917,919,920,923,925,926,958,973,1134,1439,1741,2185,2891,2892,2899,2900,3559,3560,3569,3594,3655,3672,3673,3676,3678,3681,3683,3684,3689,3690,3691,3696,4067,5777,6850,7097,7185,7535,8515,8516,8631,8807,8809,9180,9358,10077,10203,11117,22801,50852,54518,54923,55584,116443,126129,255743	BMP2,CD3D,CD3E,CD3G,CD247,CD4,CD6,CD8A,CD8B,CD40,CD79A,CHRNA1,CSF2RB,DLG3,PTK2B,GRIA2,GRIA3,GRIK3,GRIK4,IL2RA,IL2RB,IL6,IL12RB1,ITGA6,ITGA1,ITGA2,ITGA4,ITGA5,ITGAD,ITGAL,ITGAM,ITGB2,ITGB3,ITGB4,ITGB8,LYN,PTPN6,SYK,TLR2,TRAF1,ZAP70,ITGA10,ITGA8,SKAP1,IL18RAP,IL18R1,OSMR,ITGBL1,TSPAN32,CALCRL,EMILIN1,ITGA11,TRAT1,APBB1IP,LIME1,CHRNA9,GRIN3A,CPT1C,NPNT
21_Summary	GO Molecular Functions	GO:0008289	lipid binding	-9.61082	-7.36096	106/755	241,246,247,274,301,558,575,671,911,912,913,923,929,1382,1606,1880,1901,1902,1903,2152,2533,2596,2846,3290,3399,3512,3784,3929,4056,4067,4131,4689,5104,5320,5322,5341,5724,5947,5950,6036,6097,6279,6280,6402,6403,6857,7057,7070,7097,7099,7474,7941,8291,8309,8447,8542,8698,9865,10125,10235,11033,11314,23025,23550,26228,26279,26509,27071,27128,51411,51760,54209,55784,55803,59341,64005,64220,64333,79…	ALOX5AP,ALOX15,ALOX15B,BIN1,ANXA1,AXL,ADGRB1,BPI,CD1C,CD1D,CD1E,CD6,CD14,CRABP2,DGKA,GPR183,S1PR1,LPAR1,S1PR3,F3,FYB1,GAP43,LPAR4,HSD11B1,ID3,JCHAIN,KCNQ1,LBP,LTC4S,LYN,MAP1B,NCF4,SERPINA5,PLA2G2A,PLA2G5,PLEK,PTAFR,RBP1,RBP4,RNASE2,RORC,S100A8,S100A9,SELL,SELP,SYT1,THBS1,THY1,TLR2,TLR4,WNT5A,PLA2G7,DYSF,ACOX2,DOC2B,APOL1,S1PR4,TRIL,RASGRP1,RASGRP2,ADAP1,CD300A,UNC13A,PSD4,STAP1,PLA2G2D,MYOF,DAPP1…
21_Member	GO Molecular Functions	GO:0008289	lipid binding	-9.61082	-7.36096	106/755	241,246,247,274,301,558,575,671,911,912,913,923,929,1382,1606,1880,1901,1902,1903,2152,2533,2596,2846,3290,3399,3512,3784,3929,4056,4067,4131,4689,5104,5320,5322,5341,5724,5947,5950,6036,6097,6279,6280,6402,6403,6857,7057,7070,7097,7099,7474,7941,8291,8309,8447,8542,8698,9865,10125,10235,11033,11314,23025,23550,26228,26279,26509,27071,27128,51411,51760,54209,55784,55803,59341,64005,64220,64333,79…	ALOX5AP,ALOX15,ALOX15B,BIN1,ANXA1,AXL,ADGRB1,BPI,CD1C,CD1D,CD1E,CD6,CD14,CRABP2,DGKA,GPR183,S1PR1,LPAR1,S1PR3,F3,FYB1,GAP43,LPAR4,HSD11B1,ID3,JCHAIN,KCNQ1,LBP,LTC4S,LYN,MAP1B,NCF4,SERPINA5,PLA2G2A,PLA2G5,PLEK,PTAFR,RBP1,RBP4,RNASE2,RORC,S100A8,S100A9,SELL,SELP,SYT1,THBS1,THY1,TLR2,TLR4,WNT5A,PLA2G7,DYSF,ACOX2,DOC2B,APOL1,S1PR4,TRIL,RASGRP1,RASGRP2,ADAP1,CD300A,UNC13A,PSD4,STAP1,PLA2G2D,MYOF,DAPP1…
